# Supplementary material for: Trophic Status Is Associated With Community Structure and Metabolic Potential of Planktonic Microbiota in Plateau Lakes
Source: Front Microbiol. 2019 Nov 7;10:2560. doi: 10.3389/fmicb.2019.02560 (PMC6853845; doi:10.3389/fmicb.2019.02560)
Supplement: Supplementary file 3 [file Table_2.xlsx]

## Sheet: Table S2
Table S2. Metabolic marker genes and their relative metagenome (TPM) abundances. Elemental cycling potential of each step was based on ratios of these marker genes as defined in (Lauro et al. 2011; Llorens-Marès et al. 2015; Hamilton et al. 2016; Dini-Andreote et al. 2016; Kieft et al. 2018)
Cycle	Process	kegg	Gene	DCL-1	DCL-2	XYL-1	XYL-2	EL-1	EL-2	FXL-1	FXL-2	LGL-1	LGL-2
CARBON	Aerobic Carbon Fixation*(Calvin cycle) (K00855+K01602)/2	K00855	phosphoribulokinase [EC:2.7.1.19] (PRK, prkB)	157.588	251.997	57.9012	149.076	28.5893	67.6841	15.227	36.7562	20.7587	46.0444
		K01602	ribulose-bisphosphate carboxylase small chain [EC:4.1.1.39] (rbcS)	56.5217	63.2325	22.9768	100.364	12.9291	38.3343	9.11311	28.2311	13.1776	38.5317
	Aerobic Respiration (K02274+K02276)/2	K02274	cytochrome c oxidase subunit I [EC:1.9.3.1] (coxA, ctaD)	189.315	303.902	151.392	244.157	331.779	505.891	427.516	357.303	463.702	702.733
		K02276	cytochrome c oxidase subunit III [EC:1.9.3.1] (coxC, ctaE)	159.107	275.977	131.761	206.756	197.325	328.516	311.084	224.392	290.174	447.183
	Anaerobic Carbon Fixation (Arnon:K00174,K00175,K00244. Reductive Acetil-CoA:K00194,K00197) (K00174+K00175+K00244)/3+(K00194+K00197)/2	K00174	2-oxoglutarate/2-oxoacid ferredoxin oxidoreductase subunit alpha [EC:1.2.7.3 1.2.7.11] (korA, oorA, oforA)	22.4579	50.6696	29.8644	19.0112	38.1771	59.5115	28.1467	41.529	28.2296	45.3658
		K00175	2-oxoglutarate/2-oxoacid ferredoxin oxidoreductase subunit beta [EC:1.2.7.3 1.2.7.11] (korB, oorB, oforB)	18.1179	43.2125	30.8376	14.2741	29.2303	59.3915	22.8428	33.2552	23.2775	39.4969
		K00194	acetyl-CoA decarbonylase/synthase complex subunit delta [EC:2.1.1.245] (cdhD, acsD)	0.257565	0.0690788	0	0	0.0859106	0	0	0	0	0
		K00197	acetyl-CoA decarbonylase/synthase complex subunit gamma [EC:2.1.1.245] (cdhE, acsC)	0.546884	0.0251807	0	0	0.239809	0	0	0	0	0
		K00244	fumarate reductase flavoprotein subunit [EC:1.3.5.4] (frdA)	13.3551	12.622	13.602	9.88187	36.1496	47.0052	35.7669	27.8542	42.17	48.2238
	CO Oxidation (K03518+K03519+K03520)/3	K03518	aerobic carbon-monoxide dehydrogenase small subunit [EC:1.2.5.3] (coxS)	29.3477	38.5833	36.6861	23.1864	88.3183	136.128	82.4565	111.021	104.578	136.848
		K03519	aerobic carbon-monoxide dehydrogenase medium subunit [EC:1.2.5.3] (coxM, cutM)	17.3224	26.8206	22.0414	16.4024	71.0501	109.667	74.9374	81.7102	98.0016	110.301
		K03520	aerobic carbon-monoxide dehydrogenase large subunit [EC:1.2.5.3] (coxL, cutL)	73.3842	61.512	74.3004	56.7357	183.652	260.587	155.796	203.629	220.971	357.372
	Fermentation K00016+(K00169+K00170)/2	K00016	L-lactate dehydrogenase [EC:1.1.1.27] (LDH, ldh)	117.94	119.66	87.25	145.1	52.35	162.12	126.53	127.48	46.37	165.5
		K00169	pyruvate ferredoxin oxidoreductase alpha subunit [EC:1.2.7.1] (porA)	7.42	15.76	4.06	3.68	1.42	4.67	0.04	1.14	0.05	1.67
		K00170	pyruvate ferredoxin oxidoreductase beta subunit [EC:1.2.7.1] (porB)	1.03	0.38	0.93	0	1.54	2	0.17	0.28	0	0
	Methanogenesis (K00400+K00401)/2	K00400	methyl coenzyme M reductase system, component A2	0.158056	0	0	0	0	0	0	0	0	0
		K00401	methyl-coenzyme M reductase beta subunit [EC:2.8.4.1] (mcrB)	0.0746646	0.0148302	0	0	0	0	0	0	0	0
NITROGEN	Ammonification	K03385	nitrite reductase (cytochrome c-552) [EC:1.7.2.2] (nrfA)	2.10811	0.858007	1.26996	3.47145	2.47178	0.923189	0.220645	6.5023	0.222015	0.152788
	Anammox(SRAO)	K10535	hydroxylamine dehydrogenase [EC:1.7.2.6] (hao)	0.154169	1.78114	0.138533	0.372498	0.033853	0.48103	0	0	0	0
	Denitrification (K02305+K04561+K00367)/3	K00376	nitrous-oxide reductase [EC:1.7.2.4] (nosZ)	3.13532	2.08177	4.25862	0.930338	0.932264	0.854622	1.74459	0.15517	0.420112	0.0156921
		K02305	nitric oxide reductase subunit C (norC)	0.512712	0.597716	0.56734	0.154923	1.89289	0.111505	0	0.490954	0.917879	0
		K04561	nitric oxide reductase subunit B [EC:1.7.2.5] (norB)	21.4215	89.713	9.12054	1.06518	4.90834	1.3427	1.85325	2.28946	1.35518	1.0434
	Nitrate reduction + Nitrite oxidation (K00370+K00371)/2	K00370	nitrate reductase / nitrite oxidoreductase, alpha subunit [EC:1.7.5.1 1.7.99.-] (narG, narZ, nxrA)	20.305	13.0548	19.5937	5.74029	19.9689	9.46528	11.0924	11.6029	12.6467	7.80201
		K00371	nitrate reductase / nitrite oxidoreductase, beta subunit [EC:1.7.5.1 1.7.99.-] (narH, narY, nxrB)	6.33989	8.10806	14.8615	2.26583	14.775	4.23033	9.84978	5.8153	3.42834	3.2617
	Nitrate reduction (K02567+K02568)/2	K02567	periplasmic nitrate reductase NapA [EC:1.7.99.-] (napA)	1.35355	0.76932	4.6463	0.115934	4.75061	6.62209	6.46066	11.2816	2.7037	2.25529
		K02568	cytochrome c-type protein NapB (napB)	0.36316	0.266489	0	0	0.738426	0.0862817	0	0	0.0688896	0.0515189
	Nitrification (K10944+K10945+K10946)/3	K10944	methane/ammonia monooxygenase subunit A [EC:1.14.18.3 1.14.99.39] (pmoA-amoA)	0.514738	2.58319	0.297325	1.37618	3.47299	2.09066	0.00787156	0.428683	0.157241	0.0678827
		K10945	methane/ammonia monooxygenase subunit B (pmoB-amoB)	0.300046	4.71	0.208632	1.27308	4.0169	2.38248	0	0.361579	0.0188989	0.127116
		K10946	methane/ammonia monooxygenase subunit C (pmoC-amoC)	1.23735	6.90096	0.356886	1.86276	6.0549	5.13046	0.0184419	0.468886	0.0399173	0
	Nitrogen Assimilation (K00367+K01915+K00265+K00284)/3	K00265	glutamate synthase (NADPH) large chain [EC:1.4.1.13] (gltB)	138.077	191.635	174.624	94.6531	425.763	527.217	571.84	410.767	586.747	869.879
		K00284	glutamate synthase (ferredoxin) [EC:1.4.7.1] (GLU, gltS)	457.754	455.969	151.138	391.35	24.5161	67.0709	20.9016	42.5449	59.3657	79.4349
		K00367	ferredoxin-nitrate reductase [EC:1.7.7.2] (narB)	180.183	191.109	40.8563	139.909	8.33479	26.7656	2.1319	13.8735	11.1771	26.5551
		K01915	glutamine synthetase [EC:6.3.1.2] (glnA, GLUL)	440.309	655.825	283.883	422.02	593.485	720.178	679.584	581.901	690.128	1077.5
	Nitrogen Fixation (K02586+K02588+K02591)/3	K02586	nitrogenase molybdenum-iron protein alpha chain [EC:1.18.6.1] (nifD)	2.8305	0.668703	1.77037	0.168735	7.22114	19.5707	1.50853	3.76691	0.545305	2.11515
		K02588	nitrogenase iron protein NifH (nifH)	1.87161	0.744181	5.53929	0.128677	8.15627	20.7727	1.37362	1.60356	1.53839	0.437456
		K02591	nitrogenase molybdenum-iron protein beta chain [EC:1.18.6.1] (nifK)	1.86356	0.624099	0.940861	0.0848826	7.66744	16.5034	0.765303	1.84268	0.854636	0.0733732
	Nitrogen Mineralization K00260+K00261+K00262	K00260	glutamate dehydrogenase [EC:1.4.1.2] (gudB, rocG)	0.0261217	0.0981246	0	0	0.234452	0.176417	0	0.296825	0	0
		K00261	glutamate dehydrogenase (NAD(P)+) [EC:1.4.1.3] (GLUD1_2, gdhA)	19.9101	77.7202	30.2439	30.1622	112.721	166.686	121.638	121.52	89.6136	182.224
		K00262	glutamate dehydrogenase (NADP+) [EC:1.4.1.4] (E1.4.1.4, gdhA)	122.302	176.215	68.3053	144.437	16.5191	16.4934	52.9067	21.3876	27.5185	26.7492
SULFUR	Assimilatory sulfate reduction (K00860+K00956+K00957)/3	K00860	adenylylsulfate kinase [EC:2.7.1.25](cysC)	111.735	132.585	39.888	185.679	50.9446	80.1061	79.3215	52.5558	99.6068	60.3452
		K00956	sulfate adenylyltransferase subunit 1 [EC:2.7.7.4](cysN)	13.6411	21.8498	16.4468	9.53428	39.2467	38.6052	47.7995	31.8063	49.0828	51.9559
		K00957	sulfate adenylyltransferase subunit 2 [EC:2.7.7.4](cysD)	50.8434	90.5669	78.5906	45.4549	139.938	203.362	196.366	157.724	152.588	246.124
	Sulfur Mineralization	K01011	cysteine dioxygenase [EC:1.13.11.20](TST, MPST, sseA)	199.227	226.422	162.723	368.252	103.051	192.181	220.462	144.921	259.127	271.991
	Dissimilatory sulfate reduction (K00394+K00395+K11180)/3	K00394	adenylylsulfate reductase, subunit A [EC:1.8.99.2](aprA)	1.35115	0.573307	0	0	0.991923	0.413563	0.397612	0.467372	0.645956	0.0664769
		K00395	adenylylsulfate reductase, subunit B [EC:1.8.99.2](aprB)	3.81863	0.370322	0	0	4.40412	0.257068	0.0493351	0.592822	3.86493	0
		K11180	dissimilatory sulfite reductase alpha subunit [EC:1.8.99.5](dsrA)	0.81554	0.399128	0.749989	0.0504445	0.529149	0.00636555	0.0416431	0.921885	0	0
	Sulfide oxidation (K00394+K00395+K11180)/3	K00394	adenylylsulfate reductase, subunit A [EC:1.8.99.2](aprA)	1.35115	0.573307	0	0	0.991923	0.413563	0.397612	0.467372	0.645956	0.0664769
		K00395	adenylylsulfate reductase, subunit B [EC:1.8.99.2](aprB)	3.81863	0.370322	0	0	4.40412	0.257068	0.0493351	0.592822	3.86493	0
		K11180	dissimilatory sulfite reductase alpha subunit [EC:1.8.99.5](dsrA)	0.81554	0.399128	0.749989	0.0504445	0.529149	0.00636555	0.0416431	0.921885	0	0
	Polysulfide reduction	K08352	thiosulfate reductase / polysulfide reductase chain A [EC:1.8.5.5](phsA, psrA)	0.330363	0.0994487	0	0	0.593278	0.379214	0	0.599688	0	0
*: Chromatiales: anoxygenic phototrophy through the Calvin cycle.
