# Supplementary material for: Trophic Status Is Associated With Community Structure and Metabolic Potential of Planktonic Microbiota in Plateau Lakes
Source: Front Microbiol. 2019 Nov 7;10:2560. doi: 10.3389/fmicb.2019.02560 (PMC6853845; doi:10.3389/fmicb.2019.02560)
Supplement: Supplementary file 4 [file Table_3.XLSX]

## Sheet: Table S3
Table S3. The α-diversity indices of the microbial communities.
Indices	DCL-1	DCL-2	XYL-1	XYL-2	EL-1	EL-2	FXL-1	FXL-2	LGL-1	LGL-2
Simpson	3.58441	4.00118	7.52596	1.98133	27.1896	28.7207	16.1067	27.9833	13.8258	17.5576
Shannon	1.65154	1.74118	3.01385	1.23822	13.1654	15.4279	9.12893	14.8286	6.98761	11.2464
