# Supplementary material for: Trophic Status Is Associated With Community Structure and Metabolic Potential of Planktonic Microbiota in Plateau Lakes
Source: Front Microbiol. 2019 Nov 7;10:2560. doi: 10.3389/fmicb.2019.02560 (PMC6853845; doi:10.3389/fmicb.2019.02560)
Supplement: Supplementary file 5 [file Table_4.XLSX]

## Sheet: Table S4a
Table S4. Relative abundance of reads grouped at taxa-level taxonomy is shown for each metagenome library
Table S4a. Relative abundance of reads grouped at Phylum-level taxonomy is shown for each metagenome library. Phyla with relative abundance not in the top ten are shown as “Other”.
Phylum	DCL-1	DCL-2	XYL-1	XYL-2	EL-1	EL-2	FXL-1	FXL-2	LGL-1	LGL-2
Cyanobacteria	0.782061	0.719972	0.533238	0.895109	0.0907773	0.208369	0.0223093	0.148354	0.0427664	0.124195
Actinobacteria	0.00425215	0.0478648	0.00497143	0.0169288	0.220439	0.27826	0.337669	0.314082	0.205491	0.328195
Alphaproteobacteria	0.0784715	0.0404644	0.16896	0.0275662	0.12354	0.0991014	0.172888	0.129032	0.264214	0.158873
Betaproteobacteria	0.0481988	0.0570532	0.11139	0.0171236	0.191149	0.134287	0.161475	0.128439	0.171805	0.133402
Bacteroidetes	0.0295872	0.0620524	0.0807541	0.0199208	0.0671987	0.0926894	0.156051	0.0771761	0.110472	0.131065
Verrucomicrobia	0.00228548	0.00483956	0.00183445	0.00118974	0.0361598	0.0405794	0.0958498	0.0293205	0.151373	0.0679129
Gammaproteobacteria	0.0164016	0.0150806	0.0270538	0.00643613	0.0974661	0.0359256	0.0196926	0.0456775	0.0170303	0.02094
Planctomycetes	0.00419571	0.0233268	0.00608897	0.00525678	0.0866394	0.0461101	0.00862549	0.0698047	0.0119297	0.015321
Firmicutes	0.00402039	0.00345977	0.02009	0.00166007	0.022628	0.0104144	0.00930432	0.0120745	0.00549542	0.0055349
Deltaproteobacteria	0.00483237	0.0046947	0.00626556	0.00112326	0.0202152	0.0101843	0.00294151	0.00800601	0.0037855	0.0029505
Others	0.0256943	0.0211915	0.039354	0.00768565	0.043788	0.0440795	0.0131947	0.0380338	0.0156369	0.0116109

## Sheet: Table S4b
Table S4b. Relative abundance of reads grouped at Order-level taxonomy is shown for each metagenome library. Orders with <0.5% relative abundance are shown as “Other”.
Order	DCL-1	DCL-2	XYL-1	XYL-2	EL-1	EL-2	FXL-1	FXL-2	LGL-1	LGL-2
Chroococcales	0.775991	0.755209	0.560536	0.898396	0.00255924	0.0215408	0.00038962	0.0300275	0.00237748	0.00068459
Burkholderiales	0.0323075	0.0459312	0.0815977	0.0122633	0.20791	0.147243	0.212261	0.128082	0.208033	0.156771
Pelagibacterales	0.000473435	0.00173904	0.000383443	0.000151153	0.0273538	0.0535421	0.18578	0.0413676	0.283699	0.109054
Synechococcales	0.0246614	0.0112654	0.0119392	0.00660118	0.0579423	0.131022	0.0250438	0.114267	0.0408068	0.150895
Acidimicrobiales	0.000316287	0.005498	0.00021359	0.00197146	0.0810703	0.0944471	0.0570472	0.144535	0.039132	0.0931377
Flavobacteriales	0.00773802	0.0146315	0.0427681	0.00482477	0.0273411	0.0339025	0.0862155	0.0317025	0.0526786	0.046533
Candidatus Nanopelagicales	0.00021553	0.00459695	0.00011254	0.000936779	0.0241788	0.0263856	0.0731188	0.0297913	0.0863579	0.100166
Planctomycetales	0.00313022	0.0238966	0.0053151	0.00492327	0.107263	0.0502132	0.0101166	0.0862318	0.0160021	0.0168009
Cytophagales	0.00776811	0.0163823	0.0185848	0.00473976	0.0163283	0.0220601	0.0671825	0.0260533	0.0552944	0.0492205
Rhizobiales	0.0149166	0.014567	0.0261456	0.00489741	0.0289625	0.028377	0.0131947	0.0259344	0.0131608	0.0136515
Verrucomicrobiales	0.000455072	0.00130072	0.000491813	0.000304178	0.0101782	0.0152596	0.0812594	0.0106866	0.0122363	0.0486351
Caulobacterales	0.0261913	0.00716846	0.0777517	0.00455186	0.0151457	0.00379072	0.00752592	0.0213862	0.00601131	0.00800404
Nostocales	0.0117848	0.00469234	0.00621275	0.00700319	0.04569	0.0596672	0.00432444	0.0142089	0.00426804	0.00206523
Rhodospirillales	0.0164479	0.0045005	0.023463	0.00706349	0.0174436	0.0139859	0.00882249	0.0191947	0.020047	0.017186
Chitinophagales	0.00196261	0.0101729	0.00311919	0.00367829	0.011453	0.0262711	0.029244	0.0118644	0.0138575	0.0330263
Sphingomonadales	0.00322158	0.00535386	0.00645018	0.00563084	0.0159327	0.00837103	0.0118077	0.0249834	0.0191223	0.0371153
Rhodobacterales	0.00962044	0.00525228	0.0211782	0.00290907	0.0255736	0.0129602	0.0154337	0.016266	0.0154759	0.00722344
Pseudomonadales	0.00289436	0.00359371	0.00567097	0.00157179	0.0498381	0.00796941	0.00385309	0.0177553	0.00838168	0.011094
Nitrosomonadales	0.00358749	0.00327765	0.00610508	0.00133302	0.0171278	0.0158274	0.0126515	0.0118906	0.0278766	0.00769262
Sphingobacteriales	0.00220231	0.00581382	0.00391395	0.0018154	0.00914455	0.0133712	0.0120771	0.00895425	0.00802908	0.0120554
Oscillatoriales	0.00441291	0.00161094	0.00284212	0.00269712	0.00198419	0.0431204	0.000907163	0.0143286	0.000663381	0.000470749
Corynebacteriales	0.000501319	0.00524484	0.00088321	0.00186187	0.0062727	0.0137736	0.00550832	0.0172524	0.00269182	0.0135867
Lactobacillales	0.000785903	0.000457721	0.0183504	0.000341811	0.0163783	0.00185916	0.00745224	0.00342688	0.00133712	0.00128139
Other	0.0484137	0.047843	0.0759711	0.0195333	0.176928	0.15504	0.0687824	0.14981	0.0624603	0.063649
