# Supplementary material for: Trophic Status Is Associated With Community Structure and Metabolic Potential of Planktonic Microbiota in Plateau Lakes
Source: Front Microbiol. 2019 Nov 7;10:2560. doi: 10.3389/fmicb.2019.02560 (PMC6853845; doi:10.3389/fmicb.2019.02560)
Supplement: Supplementary file 6 [file Table_5.XLSX]

## Sheet: Table S5a
Table S5. Difference of microbial community structure, KOs relative abundance between groups
Table S5a. Difference of microbial community structure at plylum-level between groups
Phylum	Group I: mean rel. freq. (%)	Group I: std. dev. (%)	Group II: mean rel. freq. (%)	Group II: std. dev. (%)	p-values	p-values (corrected)	Difference between means (DM)	95.0% lower CI	95.0% upper CI	DCL-1	DCL-1: parent seq. count	DCL-1: rel. freq. (%)	DCL-2	DCL-2: parent seq. count	DCL-2: rel. freq. (%)	XYL-1	XYL-1: parent seq. count	XYL-1: rel. freq. (%)	XYL-2	XYL-2: parent seq. count	XYL-2: rel. freq. (%)	EL-1	EL-1: parent seq. count	EL-1: rel. freq. (%)	EL-2	EL-2: parent seq. count	EL-2: rel. freq. (%)	FXL-1	FXL-1: parent seq. count	FXL-1: rel. freq. (%)	FXL-2	FXL-2: parent seq. count	FXL-2: rel. freq. (%)	LGL-1	LGL-1: parent seq. count	LGL-1: rel. freq. (%)	LGL-2	LGL-2: parent seq. count	LGL-2: rel. freq. (%)
Abditibacteriota	0.000629709	0.000260499	0.00264032	0.000859575	0.0012303	0.00165909	-0.00201061	-0.00272825	-0.00125337	497	78401829	0.000633914	1223	129477847	0.000944563	350	48845730	0.000716542	393	175589780	0.000223817	1924	56172785	0.00342515	2169	79468405	0.00272939	996	78993163	0.00126087	1626	43701770	0.00372067	2244	77682116	0.0028887	1440	79244412	0.00181716
Acidithiobacillia	0.0289078	0.0178975	0.0232347	0.0093073	0.628061	0.0600058	0.00567312	-0.014094	0.0252143	31751	78401829	0.0404978	22249	129477847	0.0171836	25127	48845730	0.0514415	11428	175589780	0.00650835	19110	56172785	0.03402	26632	79468405	0.0335127	16558	78993163	0.0209613	12114	43701770	0.0277197	9715	77682116	0.0125061	8470	79244412	0.0106885
Acidobacteria	0.227483	0.0605045	0.580748	0.409924	0.0897515	0.0121286	-0.353265	-0.691264	-0.0386092	190174	78401829	0.242563	374128	129477847	0.288951	122743	48845730	0.251287	223227	175589780	0.12713	716542	56172785	1.2756	543447	79468405	0.683853	141744	78993163	0.179438	391842	43701770	0.896627	169182	77682116	0.217788	183194	79244412	0.231176
Actinobacteria	1.85043	1.76832	28.0689	5.14932	1.21212e-05	0.000181818	-26.2185	-30.4975	-21.6227	333376	78401829	0.425215	6197434	129477847	4.78648	242833	48845730	0.497143	2972518	175589780	1.69288	12382675	56172785	22.0439	22112859	79468405	27.826	26673521	78993163	33.7669	13725938	43701770	31.4082	15962995	77682116	20.5491	26007633	79244412	32.8195
Alphaproteobacteria	7.88655	5.52798	15.7941	5.32283	0.0782	0.011066	-7.9076	-14.0273	-0.679976	6152309	78401829	7.84715	5239247	129477847	4.04644	8252972	48845730	16.896	4840335	175589780	2.75662	6939590	56172785	12.354	7875428	79468405	9.91014	13657006	78993163	17.2888	5638918	43701770	12.9032	20524711	77682116	26.4214	12589806	79244412	15.8873
Aquificae	0.00295294	0.00120423	0.00785408	0.00278188	0.00820606	0.00383333	-0.00490115	-0.00730528	-0.00238601	2432	78401829	0.00310197	4465	129477847	0.00344847	2082	48845730	0.0042624	1754	175589780	0.000998919	6245	56172785	0.0111175	7949	79468405	0.0100027	3909	78993163	0.00494853	4683	43701770	0.0107158	3821	77682116	0.00491876	4296	79244412	0.0054212
Armatimonadetes	0.219707	0.114092	0.0601075	0.0278363	0.0434727	0.00754859	0.1596	0.0551751	0.279063	188040	78401829	0.239841	131245	129477847	0.101365	193889	48845730	0.396942	247021	175589780	0.140681	49007	56172785	0.0872433	45318	79468405	0.0570264	17841	78993163	0.0225855	45715	43701770	0.104607	31449	77682116	0.0404842	38591	79244412	0.0486987
Bacteroidetes	4.80787	2.44834	10.5775	3.07315	0.0168727	0.00460165	-5.76967	-9.24467	-2.09032	2319693	78401829	2.95872	8034416	129477847	6.20524	3944495	48845730	8.07541	3497890	175589780	1.99208	3774737	56172785	6.71987	7365877	79468405	9.26894	12326926	78993163	15.6051	3372730	43701770	7.71761	8581732	77682116	11.0472	10386165	79244412	13.1065
Balneolaeota	0.00767141	0.0033997	0.0159129	0.00412471	0.0139697	0.0042	-0.00824145	-0.0131467	-0.00347084	4402	78401829	0.00561466	13923	129477847	0.0107532	5450	48845730	0.0111576	5549	175589780	0.00316021	11604	56172785	0.0206577	17394	79468405	0.0218879	9715	78993163	0.0122985	7252	43701770	0.0165943	9264	77682116	0.0119255	9599	79244412	0.0121132
Betaproteobacteria	5.84413	3.39761	15.3426	2.31559	0.00250303	0.00187727	-9.49848	-13.095	-5.33713	3778875	78401829	4.81988	7387125	129477847	5.70532	5440909	48845730	11.139	3006735	175589780	1.71236	10737345	56172785	19.1149	10671582	79468405	13.4287	12755388	78993163	16.1475	5613020	43701770	12.8439	13346197	77682116	17.1805	10571348	79244412	13.3402
Caldiserica	0.000176314	9.61411e-05	0.0005959	0.000102779	0.000672727	0.00156818	-0.000419586	-0.000545725	-0.00029938	244	78401829	0.000311217	263	129477847	0.000203124	71	48845730	0.000145356	80	175589780	4.55607e-05	420	56172785	0.000747693	552	79468405	0.000694616	376	78993163	0.000475991	244	43701770	0.00055833	483	77682116	0.000621765	378	79244412	0.000477005
Calditrichaeota	0.00160837	0.000796668	0.00355293	0.00164607	0.0534364	0.00861877	-0.00194456	-0.00343964	-0.000448375	2042	78401829	0.00260453	2343	129477847	0.00180958	800	48845730	0.00163781	670	175589780	0.000381571	3322	56172785	0.0059139	4168	79468405	0.00524485	1376	78993163	0.00174192	1824	43701770	0.00417374	1516	77682116	0.00195154	1816	79244412	0.00229164
candidate division AD3	0.00114963	0.000483653	0.00544545	0.00141268	0.000424242	0.00156818	-0.00429583	-0.00545479	-0.00301961	566	78401829	0.000721922	2507	129477847	0.00193624	565	48845730	0.0011567	1376	175589780	0.000783645	3708	56172785	0.00660106	5547	79468405	0.00698013	2747	78993163	0.00347752	2947	43701770	0.00674343	3900	77682116	0.00502046	3051	79244412	0.00385011
candidate division CPR1	0.000196427	8.07589e-05	0.000790688	0.000464043	0.0218909	0.00538301	-0.000594261	-0.00101843	-0.000277771	242	78401829	0.000308666	271	129477847	0.000209302	91	48845730	0.000186301	143	175589780	8.14398e-05	385	56172785	0.000685385	665	79468405	0.000836811	1321	78993163	0.0016723	408	43701770	0.000933601	307	77682116	0.0003952	175	79244412	0.000220836
candidate division CPR2	0.000110551	4.57269e-05	0.000406904	0.000179254	0.00758182	0.00379091	-0.000296353	-0.000445024	-0.00014985	117	78401829	0.000149231	184	129477847	0.000142109	57	48845730	0.000116694	60	175589780	3.41706e-05	386	56172785	0.000687166	432	79468405	0.000543612	180	78993163	0.000227868	218	43701770	0.000498836	174	77682116	0.00022399	206	79244412	0.000259955
candidate division CPR3	0.00132436	0.000225762	0.000440243	0.000354462	0.00241818	0.00187727	0.000884113	0.000537004	0.00127932	917	78401829	0.00116962	1821	129477847	0.00140642	522	48845730	0.00106867	2902	175589780	0.00165272	567	56172785	0.00100939	390	79468405	0.000490761	138	78993163	0.000174699	341	43701770	0.000780289	82	77682116	0.000105558	64	79244412	8.07628e-05
candidate division NC10	0.00697591	0.00356072	0.0102772	0.00552197	0.328018	0.0341686	-0.00330124	-0.0093774	0.00195657	8933	78401829	0.0113939	8010	129477847	0.00618639	4213	48845730	0.00862511	2982	175589780	0.00169828	11050	56172785	0.0196714	10917	79468405	0.0137375	3392	78993163	0.00429404	5483	43701770	0.0125464	4453	77682116	0.00573234	4502	79244412	0.00568116
candidate division WWE3	0.0016339	0.000895546	0.00546403	0.00335234	0.0410424	0.007329	-0.00383013	-0.00676463	-0.0011966	1373	78401829	0.00175123	3896	129477847	0.00300901	584	48845730	0.0011956	1018	175589780	0.00057976	3720	56172785	0.00662242	8844	79468405	0.011129	2759	78993163	0.00349271	3314	43701770	0.00758322	2168	77682116	0.00279086	924	79244412	0.00116601
candidate division Zixibacteria	0.00415517	0.00181248	0.00773431	0.00416969	0.123218	0.0149054	-0.00357914	-0.0073054	0.000136047	4844	78401829	0.00617843	5918	129477847	0.00457067	2273	48845730	0.00465343	2139	175589780	0.00121818	8255	56172785	0.0146957	8638	79468405	0.0108697	3149	78993163	0.00398642	3985	43701770	0.00911862	3225	77682116	0.00415153	2840	79244412	0.00358385
Candidatus Abawacabacteria	8.74484e-05	4.58906e-05	0.000239137	6.08088e-05	0.00404242	0.0027562	-0.000151689	-0.000218128	-8.5375e-05	121	78401829	0.000154333	104	129477847	8.03226e-05	44	48845730	9.00795e-05	44	175589780	2.50584e-05	158	56172785	0.000281275	228	79468405	0.000286906	167	78993163	0.000211411	140	43701770	0.000320353	118	77682116	0.000151901	145	79244412	0.000182978
Candidatus Adlerbacteria	0.0001823	7.25287e-05	0.000599288	0.000265386	0.00993333	0.00383333	-0.000416988	-0.00064104	-0.000206102	180	78401829	0.000229586	335	129477847	0.000258732	84	48845730	0.00017197	121	175589780	6.89106e-05	503	56172785	0.000895451	384	79468405	0.000483211	333	78993163	0.000421555	453	43701770	0.00103657	319	77682116	0.000410648	276	79244412	0.00034829
Candidatus Aenigmarchaeota	0.000184127	0.000133137	0.000280325	0.000102715	0.306376	0.0325932	-9.61981e-05	-0.000243574	6.47594e-05	277	78401829	0.000353308	106	129477847	8.18673e-05	133	48845730	0.000272286	51	175589780	2.9045e-05	221	56172785	0.000393429	264	79468405	0.000332207	248	78993163	0.000313951	83	43701770	0.000189924	275	77682116	0.000354007	78	79244412	9.84297e-05
Candidatus Aerophobetes	0.000635562	0.000134213	0.00212722	0.00220231	0.158358	0.0184137	-0.00149166	-0.00343041	-7.36234e-05	519	78401829	0.000661974	695	129477847	0.000536771	412	48845730	0.000843472	878	175589780	0.000500029	632	56172785	0.0011251	5306	79468405	0.00667687	688	78993163	0.000870961	1306	43701770	0.00298844	609	77682116	0.000783964	252	79244412	0.000318003
Candidatus Amesbacteria	0.000376804	0.000183808	0.000718627	0.000352828	0.103661	0.0130341	-0.000341823	-0.000673244	-2.89653e-06	448	78401829	0.000571415	569	129477847	0.000439457	206	48845730	0.000421736	131	175589780	7.46057e-05	591	56172785	0.00105211	796	79468405	0.00100166	250	78993163	0.000316483	474	43701770	0.00108462	499	77682116	0.000642361	170	79244412	0.000214526
Candidatus Aminicenantes	0.00612812	0.00377273	0.00949366	0.00599057	0.355321	0.0363414	-0.00336554	-0.00900196	0.00258726	9167	78401829	0.0116923	8290	129477847	0.00640264	2595	48845730	0.00531264	1940	175589780	0.00110485	12379	56172785	0.0220374	7614	79468405	0.00958117	3736	78993163	0.00472952	4359	43701770	0.00997442	3888	77682116	0.00500501	4465	79244412	0.00563447
Candidatus Andersenbacteria	0.000268649	0.000225244	0.000454338	0.00023406	0.29063	0.031139	-0.000185689	-0.000451342	0.00010544	179	78401829	0.000228311	200	129477847	0.000154467	314	48845730	0.00064284	86	175589780	4.89778e-05	358	56172785	0.000637319	566	79468405	0.000712233	180	78993163	0.000227868	307	43701770	0.000702489	225	77682116	0.000289642	124	79244412	0.000156478
Candidatus Atribacteria	0.0007489	0.000388481	0.00158046	0.000416297	0.0195455	0.00505486	-0.000831562	-0.00131648	-0.000340664	1006	78401829	0.00128313	893	129477847	0.000689693	405	48845730	0.000829141	340	175589780	0.000193633	1093	56172785	0.00194578	1615	79468405	0.00203225	608	78993163	0.000769687	765	43701770	0.0017505	1148	77682116	0.00147782	1194	79244412	0.00150673
Candidatus Azambacteria	0.000397834	0.000180343	0.000813032	0.000243294	0.0233818	0.0055671	-0.000415198	-0.000683539	-0.000161299	261	78401829	0.0003329	765	129477847	0.000590835	261	48845730	0.000534335	234	175589780	0.000133265	478	56172785	0.000850946	884	79468405	0.00111239	842	78993163	0.00106592	354	43701770	0.000810036	312	77682116	0.000401637	505	79244412	0.000637269
Candidatus Bathyarchaeota	0.00501644	0.00518554	0.00399583	0.00161031	0.752503	0.0709909	0.00102061	-0.00328101	0.00676473	10740	78401829	0.0136987	2138	129477847	0.00165125	2047	48845730	0.00419075	922	175589780	0.000525088	3863	56172785	0.006877	2929	79468405	0.00368574	3424	78993163	0.00433455	1417	43701770	0.00324243	3386	77682116	0.00435879	1170	79244412	0.00147644
Candidatus Beckwithbacteria	0.000611959	0.000220631	0.00104629	0.000657458	0.202224	0.0224754	-0.000434334	-0.00107099	5.95231e-05	536	78401829	0.000683658	1178	129477847	0.000909808	271	48845730	0.000554808	526	175589780	0.000299562	745	56172785	0.00132627	1893	79468405	0.00238208	400	78993163	0.000506373	383	43701770	0.000876395	465	77682116	0.000598593	466	79244412	0.000588054
Candidatus Berkelbacteria	0.00063968	0.00023338	0.00175092	0.000695468	0.0105636	0.00383333	-0.00111124	-0.00173168	-0.000471711	669	78401829	0.000853296	896	129477847	0.00069201	374	48845730	0.000765676	435	175589780	0.000247737	1370	56172785	0.0024389	2098	79468405	0.00264004	1102	78993163	0.00139506	919	43701770	0.00210289	962	77682116	0.00123838	547	79244412	0.000690269
Candidatus Bipolaricaulota	0.000531098	0.000209999	0.00177967	0.000857492	0.0130848	0.0042	-0.00124857	-0.00194761	-0.0005288	559	78401829	0.000712994	893	129477847	0.000689693	261	48845730	0.000534335	329	175589780	0.000187369	1546	56172785	0.00275222	2106	79468405	0.00265011	667	78993163	0.000844377	1091	43701770	0.00249647	758	77682116	0.000975772	760	79244412	0.000959058
Candidatus Blackburnbacteria	0.000117043	6.80826e-05	0.000284078	0.000148435	0.0593636	0.00947292	-0.000167035	-0.000307491	-2.72431e-05	84	78401829	0.00010714	277	129477847	0.000213936	61	48845730	0.000124883	39	175589780	2.22109e-05	231	56172785	0.000411231	279	79468405	0.000351083	80	78993163	0.000101275	222	43701770	0.000507989	139	77682116	0.000178934	122	79244412	0.000153954
Candidatus Brennerbacteria	3.11813e-05	3.24372e-05	9.30385e-05	9.78423e-05	0.220679	0.0243396	-6.18572e-05	-0.000151782	1.28829e-05	68	78401829	8.67327e-05	24	129477847	1.8536e-05	7	48845730	1.43308e-05	9	175589780	5.12558e-06	38	56172785	6.76484e-05	227	79468405	0.000285648	38	78993163	4.81054e-05	63	43701770	0.000144159	2	77682116	2.5746e-06	8	79244412	1.00953e-05
Candidatus Buchananbacteria	0.000658811	0.000248726	0.0019179	0.000760721	0.00852121	0.00383333	-0.00125909	-0.00189866	-0.000638618	644	78401829	0.000821409	895	129477847	0.000691238	429	48845730	0.000878275	429	175589780	0.000244319	840	56172785	0.00149539	1635	79468405	0.00205742	2477	78993163	0.00313571	1134	43701770	0.00259486	965	77682116	0.00124224	778	79244412	0.000981773
Candidatus Campbellbacteria	0.000250894	0.000141695	0.00102203	0.000785912	0.0621333	0.00960825	-0.000771132	-0.00151794	-0.000197572	214	78401829	0.000272953	597	129477847	0.000461083	98	48845730	0.000200632	121	175589780	6.89106e-05	864	56172785	0.00153811	604	79468405	0.00076005	321	78993163	0.000406364	1112	43701770	0.00254452	339	77682116	0.000436394	354	79244412	0.000446719
Candidatus Chisholmbacteria	9.4076e-05	3.47687e-05	0.000262089	7.08231e-05	0.00195152	0.00182955	-0.000168013	-0.000227607	-0.000105094	89	78401829	0.000113518	172	129477847	0.000132841	44	48845730	9.00795e-05	70	175589780	3.98656e-05	153	56172785	0.000272374	233	79468405	0.000293198	276	78993163	0.000349397	139	43701770	0.000318065	151	77682116	0.000194382	115	79244412	0.000145121
Candidatus Cloacimonetes	0.00313364	0.0013018	0.00703926	0.00303258	0.0354424	0.00664545	-0.00390563	-0.00649813	-0.00136765	3303	78401829	0.00421291	4190	129477847	0.00323607	2007	48845730	0.00410885	1715	175589780	0.000976708	6216	56172785	0.0110659	8711	79468405	0.0109616	3355	78993163	0.0042472	3260	43701770	0.00745965	3172	77682116	0.00408331	3501	79244412	0.00441798
Candidatus Coatesbacteria	0.000132345	5.93843e-05	0.000454829	0.000253068	0.0245697	0.00566993	-0.000322484	-0.000540362	-0.000118291	148	78401829	0.000188771	228	129477847	0.000176092	62	48845730	0.00012693	66	175589780	3.75876e-05	525	56172785	0.000934616	397	79468405	0.00049957	176	78993163	0.000222804	250	43701770	0.000572059	207	77682116	0.000266471	185	79244412	0.000233455
Candidatus Collierbacteria	0.000240601	0.000130029	0.000537843	0.000201629	0.0344848	0.00654776	-0.000297242	-0.000514707	-9.51615e-05	242	78401829	0.000308666	541	129477847	0.000417832	71	48845730	0.000145356	159	175589780	9.0552e-05	330	56172785	0.000587473	721	79468405	0.000907279	456	78993163	0.000577265	223	43701770	0.000510277	196	77682116	0.00025231	311	79244412	0.000392457
Candidatus Colwellbacteria	0.000242189	0.00011794	0.000726313	0.000281728	0.00886061	0.00383333	-0.000484124	-0.000719665	-0.000214916	246	78401829	0.000313768	277	129477847	0.000213936	184	48845730	0.000376696	113	175589780	6.43545e-05	546	56172785	0.000972001	587	79468405	0.000738658	360	78993163	0.000455736	412	43701770	0.000942754	773	77682116	0.000995081	201	79244412	0.000253646
Candidatus Curtissbacteria	0.000395679	0.000173886	0.00122106	0.000608655	0.0198909	0.00505701	-0.000825383	-0.00135614	-0.000318873	382	78401829	0.000487234	758	129477847	0.000585428	191	48845730	0.000391027	209	175589780	0.000119027	1237	56172785	0.00220213	1383	79468405	0.00174031	592	78993163	0.000749432	611	43701770	0.00139811	535	77682116	0.000688704	434	79244412	0.000547673
Candidatus Dadabacteria	0.000718081	0.000244642	0.00204356	0.00111333	0.032897	0.00650699	-0.00132548	-0.00224763	-0.000411674	576	78401829	0.000734677	1267	129477847	0.000978546	409	48845730	0.00083733	565	175589780	0.000321773	1950	56172785	0.00347143	2386	79468405	0.00300245	798	78993163	0.00101021	1291	43701770	0.00295411	784	77682116	0.00100924	645	79244412	0.000813938
Candidatus Daviesbacteria	0.00072663	0.000290966	0.00194078	0.000463764	0.00181818	0.00181818	-0.00121415	-0.00174275	-0.000741858	734	78401829	0.000936203	1239	129477847	0.00095692	379	48845730	0.000775912	417	175589780	0.000237485	1329	56172785	0.00236591	2064	79468405	0.00259726	1578	78993163	0.00199764	818	43701770	0.00187178	1265	77682116	0.00162843	938	79244412	0.00118368
Candidatus Delongbacteria	0.000381078	0.000202185	0.000545209	0.000278531	0.362715	0.0367617	-0.000164131	-0.000484471	0.00011188	493	78401829	0.000628812	409	129477847	0.000315884	240	48845730	0.000491343	155	175589780	8.82739e-05	633	56172785	0.00112688	384	79468405	0.000483211	278	78993163	0.000351929	263	43701770	0.000601806	328	77682116	0.000422234	226	79244412	0.000285194
Candidatus Desantisbacteria	0.0008308	0.000387718	0.00183213	0.000974509	0.0716061	0.0104281	-0.00100133	-0.00187821	-0.000107508	1035	78401829	0.00132012	1148	129477847	0.000886638	431	48845730	0.00088237	411	175589780	0.000234068	1923	56172785	0.00342337	1798	79468405	0.00226253	706	78993163	0.000893748	1109	43701770	0.00253765	756	77682116	0.000973197	715	79244412	0.000902272
Candidatus Diapherotrites	0.000163711	8.25372e-05	0.000389016	0.000183585	0.0437818	0.00754859	-0.000225305	-0.000393036	-7.26348e-05	197	78401829	0.00025127	173	129477847	0.000133614	111	48845730	0.000227246	75	175589780	4.27132e-05	437	56172785	0.000777957	312	79468405	0.000392609	241	78993163	0.00030509	135	43701770	0.000308912	272	77682116	0.000350145	158	79244412	0.000199383
Candidatus Doudnabacteria	0.000716032	0.000274746	0.00197326	0.00064331	0.00490303	0.00306439	-0.00125723	-0.00184333	-0.000700624	699	78401829	0.000891561	1217	129477847	0.000939929	382	48845730	0.000782054	440	175589780	0.000250584	1518	56172785	0.00270238	2012	79468405	0.00253182	1128	78993163	0.00142797	1135	43701770	0.00259715	1079	77682116	0.00138899	944	79244412	0.00119125
Candidatus Edwardsbacteria	0.000526435	0.000261783	0.00112354	0.000610148	0.0865818	0.0119149	-0.000597106	-0.00112999	-0.000122953	651	78401829	0.000830338	555	129477847	0.000428645	341	48845730	0.000698116	261	175589780	0.000148642	1264	56172785	0.0022502	1139	79468405	0.00143327	637	78993163	0.000806399	523	43701770	0.00119675	285	77682116	0.00036688	545	79244412	0.000687746
Candidatus Eisenbacteria	0.00115249	0.000484857	0.00263979	0.00163578	0.0890788	0.0121286	-0.0014873	-0.00294164	-0.000261655	1095	78401829	0.00139665	1837	129477847	0.00141878	723	48845730	0.00148017	552	175589780	0.000314369	3276	56172785	0.00583201	2464	79468405	0.0031006	858	78993163	0.00108617	1300	43701770	0.00297471	1327	77682116	0.00170824	901	79244412	0.00113699
Candidatus Falkowbacteria	0.00185135	0.00081297	0.00436728	0.00107561	0.00548485	0.00306734	-0.00251593	-0.00360471	-0.00131513	1527	78401829	0.00194766	3576	129477847	0.00276186	1052	48845730	0.00215372	952	175589780	0.000542173	2641	56172785	0.00470157	4401	79468405	0.00553805	3426	78993163	0.00433708	2153	43701770	0.00492657	3566	77682116	0.0045905	1672	79244412	0.00210993
Candidatus Fermentibacteria	0.000590285	0.00028293	0.00107734	0.00056355	0.133067	0.0157165	-0.000487054	-0.00103002	5.3483e-05	723	78401829	0.000922172	755	129477847	0.000583111	346	48845730	0.000708353	259	175589780	0.000147503	907	56172785	0.00161466	1410	79468405	0.00177429	450	78993163	0.00056967	661	43701770	0.00151252	438	77682116	0.000563836	340	79244412	0.000429052
Candidatus Firestonebacteria	0.000551444	0.000237077	0.00106115	0.000465295	0.0712727	0.0104281	-0.000509704	-0.000954315	-0.000115087	580	78401829	0.000739779	852	129477847	0.000658028	324	48845730	0.000663313	254	175589780	0.000144655	990	56172785	0.00176242	1151	79468405	0.00144837	631	78993163	0.000798803	552	43701770	0.00126311	501	77682116	0.000644936	356	79244412	0.000449243
Candidatus Fischerbacteria	0.00071416	0.000354593	0.000685617	0.000372398	0.920103	0.0846721	2.85423e-05	-0.000431728	0.000455135	709	78401829	0.000904316	882	129477847	0.000681198	543	48845730	0.00111166	280	175589780	0.000159463	661	56172785	0.00117673	917	79468405	0.00115392	194	78993163	0.000245591	327	43701770	0.000748253	269	77682116	0.000346283	351	79244412	0.000442933
Candidatus Fraserbacteria	0.000159217	7.09054e-05	0.000361007	0.000238444	0.108079	0.0133167	-0.00020179	-0.000409786	1.19178e-05	150	78401829	0.000191322	292	129477847	0.000225521	88	48845730	0.000180159	70	175589780	3.98656e-05	264	56172785	0.000469978	566	79468405	0.000712233	50	78993163	6.32966e-05	251	43701770	0.000574347	116	77682116	0.000149327	156	79244412	0.000196859
Candidatus Giovannonibacteria	0.000592982	0.000253468	0.00253027	0.000623832	0.000521212	0.00156818	-0.00193729	-0.00247271	-0.00134284	538	78401829	0.000686208	1217	129477847	0.000939929	243	48845730	0.000497485	436	175589780	0.000248306	1419	56172785	0.00252613	2076	79468405	0.00261236	2012	78993163	0.00254706	1154	43701770	0.00264063	2718	77682116	0.00349887	1075	79244412	0.00135656
Candidatus Glassbacteria	0.000597082	0.00027169	0.00143006	0.000853977	0.0743152	0.0107185	-0.000832976	-0.00154635	-0.000147777	556	78401829	0.000709167	1227	129477847	0.000947652	258	48845730	0.000528194	357	175589780	0.000203315	1597	56172785	0.00284301	1469	79468405	0.00184853	447	78993163	0.000565872	855	43701770	0.00195644	391	77682116	0.000503333	684	79244412	0.000863152
Candidatus Goldbacteria	0.000506933	0.000338466	0.00103628	0.000512704	0.109339	0.0133341	-0.000529347	-0.00108002	-2.72999e-05	813	78401829	0.00103697	564	129477847	0.000435596	225	48845730	0.000460634	166	175589780	9.45385e-05	1065	56172785	0.00189594	1075	79468405	0.00135274	530	78993163	0.000670944	517	43701770	0.00118302	627	77682116	0.000807136	244	79244412	0.000307908
Candidatus Gottesmanbacteria	0.00206081	0.00114334	0.00346645	0.00084957	0.0971697	0.012565	-0.00140564	-0.00265031	-2.85464e-05	2941	78401829	0.00375119	2967	129477847	0.00229151	775	48845730	0.00158663	1078	175589780	0.000613931	2307	56172785	0.00410697	3761	79468405	0.0047327	2531	78993163	0.00320407	1613	43701770	0.00369093	2336	77682116	0.00300713	1630	79244412	0.00205693
Candidatus Gracilibacteria	0.00126709	0.000664836	0.00221156	0.00128392	0.198285	0.0224754	-0.000944465	-0.00222749	0.000204019	940	78401829	0.00119895	1683	129477847	0.00129984	1086	48845730	0.00222333	608	175589780	0.000346262	1315	56172785	0.00234099	1598	79468405	0.00201086	1131	78993163	0.00143177	2158	43701770	0.00493802	1090	77682116	0.00140315	907	79244412	0.00114456
Candidatus Handelsmanbacteria	0.00161352	0.000586713	0.00459025	0.00273834	0.0460303	0.00784607	-0.00297673	-0.00528227	-0.000887615	1539	78401829	0.00196296	2510	129477847	0.00193856	955	48845730	0.00195514	1049	175589780	0.000597415	4354	56172785	0.00775108	6436	79468405	0.00809882	1245	78993163	0.00157609	2539	43701770	0.00580983	1939	77682116	0.00249607	1434	79244412	0.00180959
Candidatus Harrisonbacteria	0.00043721	0.00021697	0.00139944	0.000832296	0.0389455	0.00712417	-0.000962235	-0.00170757	-0.000338559	270	78401829	0.00034438	808	129477847	0.000624045	320	48845730	0.000655124	220	175589780	0.000125292	660	56172785	0.00117495	972	79468405	0.00122313	818	78993163	0.00103553	1377	43701770	0.0031509	1046	77682116	0.00134651	369	79244412	0.000465648
Candidatus Heimdallarchaeota	0.000822725	0.000395186	0.00193436	0.000428403	0.00552121	0.00306734	-0.00111163	-0.00165465	-0.000567135	737	78401829	0.000940029	1127	129477847	0.000870419	628	48845730	0.00128568	342	175589780	0.000194772	1323	56172785	0.00235523	1685	79468405	0.00212034	1378	78993163	0.00174445	1075	43701770	0.00245985	1337	77682116	0.00172112	955	79244412	0.00120513
Candidatus Hydrogenedentes	0.00120814	0.000563572	0.00531961	0.00263459	0.00927879	0.00383333	-0.00411147	-0.00619797	-0.00210281	1045	78401829	0.00133288	2637	129477847	0.00203664	474	48845730	0.000970402	865	175589780	0.000492625	5136	56172785	0.00914322	5346	79468405	0.0067272	1929	78993163	0.00244198	3360	43701770	0.00768848	2323	77682116	0.00299039	2319	79244412	0.00292639
Candidatus Jacksonbacteria	8.95175e-06	7.55651e-06	4.40502e-05	2.85843e-05	0.0308061	0.00633001	-3.50984e-05	-5.83159e-05	-1.08678e-05	17	78401829	2.16832e-05	9	129477847	6.951e-06	1	48845730	2.04726e-06	9	175589780	5.12558e-06	26	56172785	4.62858e-05	32	79468405	4.02676e-05	51	78993163	6.45625e-05	40	43701770	9.15295e-05	8	77682116	1.02984e-05	9	79244412	1.13573e-05
Candidatus Jorgensenbacteria	0.000232605	8.1899e-05	0.000862425	0.000302797	0.00216364	0.00187727	-0.000629821	-0.000875931	-0.00036561	213	78401829	0.000271677	403	129477847	0.00031125	123	48845730	0.000251813	168	175589780	9.56776e-05	661	56172785	0.00117673	584	79468405	0.000734883	996	78993163	0.00126087	413	43701770	0.000945042	529	77682116	0.00068098	298	79244412	0.000376052
Candidatus Kaiserbacteria	0.00365929	0.0016062	0.0102816	0.00441306	0.0143212	0.00421212	-0.00662235	-0.0106562	-0.00299527	4023	78401829	0.00513126	4681	129477847	0.00361529	2361	48845730	0.00483359	1856	175589780	0.00105701	10381	56172785	0.0184805	7766	79468405	0.00977244	8617	78993163	0.0109085	5093	43701770	0.011654	4441	77682116	0.00571689	4087	79244412	0.00515746
Candidatus Kapabacteria	0.0263992	0.0311169	0.0571957	0.0648788	0.391976	0.0391976	-0.0307965	-0.0945382	0.0288124	2595	78401829	0.00330987	102299	129477847	0.0790089	1651	48845730	0.00338003	34939	175589780	0.0198981	56752	56172785	0.101031	141137	79468405	0.177601	4658	78993163	0.00589671	24310	43701770	0.055627	823	77682116	0.00105945	1552	79244412	0.0019585
Candidatus Kerfeldbacteria	0.000576787	0.000215173	0.00176937	0.000764467	0.0105394	0.00383333	-0.00119258	-0.00189502	-0.000595026	532	78401829	0.000678556	934	129477847	0.000721359	343	48845730	0.000702211	360	175589780	0.000205023	1035	56172785	0.00184253	1537	79468405	0.0019341	2574	78993163	0.00325851	651	43701770	0.00148964	1011	77682116	0.00130146	626	79244412	0.000789961
Candidatus Komeilibacteria	0.000294845	0.000133322	0.000917898	0.000453421	0.0188606	0.00496332	-0.000623053	-0.00100518	-0.000237057	326	78401829	0.000415807	543	129477847	0.000419377	120	48845730	0.000245671	173	175589780	9.85251e-05	804	56172785	0.0014313	1241	79468405	0.00156163	567	78993163	0.000717784	425	43701770	0.000972501	304	77682116	0.000391338	343	79244412	0.000432838
Candidatus Korarchaeota	0.000123911	6.55355e-05	0.000491914	0.000253649	0.0136	0.0042	-0.000368003	-0.000590782	-0.000169391	168	78401829	0.000214281	165	129477847	0.000127435	61	48845730	0.000124883	51	175589780	2.9045e-05	373	56172785	0.000664023	719	79468405	0.000904762	319	78993163	0.000403832	250	43701770	0.000572059	118	77682116	0.000151901	202	79244412	0.000254908
Candidatus Kryptonia	0.00124382	0.000525025	0.00572833	0.00554862	0.104273	0.0130341	-0.00448452	-0.00945175	-0.0011598	1160	78401829	0.00147956	2329	129477847	0.00179876	640	48845730	0.00131025	679	175589780	0.000386697	10029	56172785	0.0178538	3061	79468405	0.00385185	4079	78993163	0.00516374	1639	43701770	0.00375042	1183	77682116	0.00152287	1765	79244412	0.00222729
Candidatus Kuenenbacteria	0.000249146	0.000120393	0.000564345	0.000170177	0.014	0.0042	-0.000315199	-0.000487262	-0.000123952	332	78401829	0.00042346	282	129477847	0.000217798	131	48845730	0.000268191	153	175589780	8.71349e-05	373	56172785	0.000664023	585	79468405	0.000736142	459	78993163	0.000581063	321	43701770	0.000734524	258	77682116	0.000332123	268	79244412	0.000338194
Candidatus Lambdaproteobacteria	0.000766656	0.000330906	0.0018248	0.000584704	0.0107333	0.00383333	-0.00105815	-0.0015917	-0.000473527	628	78401829	0.000801002	945	129477847	0.000729855	603	48845730	0.0012345	529	175589780	0.00030127	1231	56172785	0.00219145	1990	79468405	0.00250414	1189	78993163	0.00150519	1072	43701770	0.00245299	780	77682116	0.00100409	1023	79244412	0.00129094
Candidatus Latescibacteria	0.000917332	0.000454141	0.00204717	0.00108353	0.0706303	0.0104281	-0.00112984	-0.00210084	-0.000252738	1176	78401829	0.00149997	1129	129477847	0.000871964	518	48845730	0.00106048	416	175589780	0.000236916	2024	56172785	0.00360317	1837	79468405	0.00231161	888	78993163	0.00112415	1425	43701770	0.00326074	781	77682116	0.00100538	775	79244412	0.000977987
Candidatus Levybacteria	0.00102033	0.000407264	0.0034373	0.00245804	0.0608424	0.00950663	-0.00241696	-0.00459495	-0.000838907	852	78401829	0.00108671	1780	129477847	0.00137475	626	48845730	0.00128159	594	175589780	0.000338288	1809	56172785	0.00322042	2273	79468405	0.00286026	1866	78993163	0.00236223	3818	43701770	0.00873649	1814	77682116	0.00233516	879	79244412	0.00110923
Candidatus Lindowbacteria	0.000773987	0.000416058	0.00240162	0.0012165	0.024103	0.00564915	-0.00162763	-0.00270579	-0.00057288	538	78401829	0.000686208	1794	129477847	0.00138557	394	48845730	0.000806621	382	175589780	0.000217553	2164	56172785	0.0038524	2850	79468405	0.00358633	1201	78993163	0.00152038	1467	43701770	0.00335684	755	77682116	0.00097191	889	79244412	0.00112185
Candidatus Liptonbacteria	0.000460109	0.000356163	0.000898111	0.000386559	0.131061	0.0157165	-0.000438002	-0.000840841	6.29017e-05	252	78401829	0.000321421	430	129477847	0.000332103	518	48845730	0.00106048	222	175589780	0.000126431	610	56172785	0.00108594	733	79468405	0.000922379	392	78993163	0.000496245	512	43701770	0.00117158	1098	77682116	0.00141345	237	79244412	0.000299075
Candidatus Lloydbacteria	0.000457297	0.00028878	0.00081652	0.000385549	0.161291	0.0186105	-0.000359223	-0.000763383	8.15778e-05	710	78401829	0.000905591	548	129477847	0.000423238	196	48845730	0.000401263	174	175589780	9.90946e-05	634	56172785	0.00112866	831	79468405	0.0010457	531	78993163	0.00067221	589	43701770	0.00134777	323	77682116	0.000415797	229	79244412	0.000288979
Candidatus Lokiarchaeota	0.000556792	0.000451317	0.000643455	0.000278472	0.775121	0.0726676	-8.66627e-05	-0.000548381	0.000413601	899	78401829	0.00114666	260	129477847	0.000200807	408	48845730	0.000835283	78	175589780	4.44217e-05	623	56172785	0.00110908	595	79468405	0.000748725	373	78993163	0.000472193	363	43701770	0.00083063	288	77682116	0.000370742	261	79244412	0.000329361
Candidatus Magasanikbacteria	0.00237056	0.000928986	0.00662604	0.00147309	0.00104242	0.00165909	-0.00425548	-0.00574466	-0.00266705	1970	78401829	0.0025127	3999	129477847	0.00308856	1499	48845730	0.00306885	1426	175589780	0.00081212	4377	56172785	0.00779203	6126	79468405	0.00770872	5696	78993163	0.00721075	3435	43701770	0.00786009	3893	77682116	0.00501145	3307	79244412	0.00417316
Candidatus Margulisbacteria	0.00209292	0.000883585	0.00797697	0.00482735	0.0278303	0.00596494	-0.00588405	-0.0101421	-0.00220137	2046	78401829	0.00260963	3010	129477847	0.00232472	1388	48845730	0.0028416	1046	175589780	0.000595707	3881	56172785	0.00690904	8917	79468405	0.0112208	4532	78993163	0.00573721	7450	43701770	0.0170474	3004	77682116	0.00386704	2441	79244412	0.00308034
Candidatus Marinimicrobia	0.00299961	0.000780891	0.00951138	0.00221344	0.000636364	0.00156818	-0.00651177	-0.00837071	-0.00447568	2326	78401829	0.00296677	4916	129477847	0.00379679	1703	48845730	0.00348649	3070	175589780	0.00174839	5751	56172785	0.0102381	10257	79468405	0.012907	7573	78993163	0.00958691	3969	43701770	0.00908201	7666	77682116	0.00986842	4268	79244412	0.00538587
Candidatus Marsarchaeota	0.000230485	0.000173	0.000746546	0.000367535	0.0262667	0.0058806	-0.000516061	-0.000880367	-0.000174171	192	78401829	0.000244892	180	129477847	0.00013902	245	48845730	0.000501579	64	175589780	3.64486e-05	839	56172785	0.00149361	538	79468405	0.000676999	564	78993163	0.000713986	327	43701770	0.000748253	435	77682116	0.000559974	227	79244412	0.000286456
Candidatus Melainabacteria	0.0142798	0.0113779	0.0166121	0.0116814	0.791206	0.0733244	-0.00233232	-0.0171791	0.0121771	13950	78401829	0.017793	7655	129477847	0.00591221	15270	48845730	0.0312617	3779	175589780	0.00215218	11736	56172785	0.0208927	28790	79468405	0.0362282	4856	78993163	0.00614737	10889	43701770	0.0249166	4984	77682116	0.00641589	4019	79244412	0.00507165
Candidatus Micrarchaeota	0.000747522	0.000400967	0.00128251	0.000383488	0.0954848	0.0124545	-0.000534985	-0.00104855	-3.82609e-05	856	78401829	0.00109181	801	129477847	0.000618639	553	48845730	0.00113214	259	175589780	0.000147503	1075	56172785	0.00191374	1165	79468405	0.00146599	1144	78993163	0.00144823	444	43701770	0.00101598	890	77682116	0.00114569	559	79244412	0.000705413
Candidatus Microgenomates	0.000223463	0.000100062	0.000406207	0.000233224	0.152303	0.017848	-0.000182744	-0.000407183	1.59364e-05	146	78401829	0.00018622	341	129477847	0.000263366	175	48845730	0.000358271	151	175589780	8.59959e-05	365	56172785	0.000649781	590	79468405	0.000742433	163	78993163	0.000206347	213	43701770	0.000487394	118	77682116	0.000151901	158	79244412	0.000199383
Candidatus Moranbacteria	0.00169921	0.000757452	0.00422506	0.00174317	0.0203879	0.00509697	-0.00252585	-0.00414743	-0.000963575	1582	78401829	0.00201781	3235	129477847	0.0024985	890	48845730	0.00182206	805	175589780	0.000458455	4006	56172785	0.00713157	4374	79468405	0.00550407	3269	78993163	0.00413833	1754	43701770	0.00401357	2176	77682116	0.00280116	1396	79244412	0.00176164
Candidatus Muproteobacteria	0.0107213	0.00561551	0.0108475	0.00540622	0.977109	0.0893697	-0.00012622	-0.00724148	0.00696806	8413	78401829	0.0107306	15288	129477847	0.0118074	8821	48845730	0.0180589	4018	175589780	0.00228829	9144	56172785	0.0162783	13430	79468405	0.0168998	6685	78993163	0.00846276	6513	43701770	0.0149033	2896	77682116	0.00372801	3814	79244412	0.00481296
Candidatus Nealsonbacteria	0.00154788	0.000937425	0.00154714	0.000787849	0.998994	0.0908176	7.40336e-07	-0.00101653	0.00110339	810	78401829	0.00103314	3838	129477847	0.00296421	852	48845730	0.00174427	790	175589780	0.000449912	1502	56172785	0.00267389	1967	79468405	0.0024752	670	78993163	0.000848175	716	43701770	0.00163838	762	77682116	0.000980921	528	79244412	0.000666293
Candidatus Niyogibacteria	0.000132497	4.65998e-05	0.000537189	0.000275333	0.0113394	0.0039556	-0.000404692	-0.000665249	-0.000196745	105	78401829	0.000133925	266	129477847	0.000205441	55	48845730	0.000112599	137	175589780	7.80228e-05	241	56172785	0.000429033	833	79468405	0.00104822	451	78993163	0.000570935	282	43701770	0.000645283	285	77682116	0.00036688	129	79244412	0.000162788
Candidatus Nomurabacteria	0.00281614	0.00145579	0.00480192	0.00152321	0.0984606	0.0126232	-0.00198578	-0.00376639	-7.08405e-06	3822	78401829	0.00487489	4096	129477847	0.00316348	1170	48845730	0.0023953	1459	175589780	0.000830914	3375	56172785	0.00600825	3907	79468405	0.00491642	2583	78993163	0.0032699	2898	43701770	0.00663131	4384	77682116	0.00564351	1856	79244412	0.00234212
Candidatus Odinarchaeota	0.000199592	0.000163921	0.000304253	0.000114192	0.356145	0.0363414	-0.000104661	-0.000283133	7.88506e-05	210	78401829	0.000267851	81	129477847	6.2559e-05	213	48845730	0.000436067	56	175589780	3.18925e-05	209	56172785	0.000372066	355	79468405	0.000446718	228	78993163	0.000288633	165	43701770	0.000377559	192	77682116	0.000247161	74	79244412	9.3382e-05
Candidatus Omnitrophica	0.0202429	0.00719909	0.0416428	0.0229564	0.0846364	0.0117551	-0.0213999	-0.0420023	-0.00329903	23965	78401829	0.0305669	29989	129477847	0.0231615	7388	48845730	0.0151252	21278	175589780	0.012118	47936	56172785	0.0853367	38405	79468405	0.0483274	15961	78993163	0.0202055	21432	43701770	0.0490415	21415	77682116	0.0275675	15356	79244412	0.019378
Candidatus Pacebacteria	0.000569355	0.000238686	0.00172351	0.000561499	0.0038	0.00271429	-0.00115415	-0.00165537	-0.000613	677	78401829	0.0008635	899	129477847	0.000694327	243	48845730	0.000497485	390	175589780	0.000222109	966	56172785	0.00171969	1957	79468405	0.00246261	1631	78993163	0.00206474	922	43701770	0.00210975	716	77682116	0.000921705	842	79244412	0.00106254
Candidatus Parcubacteria	0.00186679	0.000788785	0.00386426	0.0031349	0.202279	0.0224754	-0.00199746	-0.00504196	8.59412e-05	1676	78401829	0.00213771	3835	129477847	0.0029619	762	48845730	0.00156001	1418	175589780	0.000807564	5857	56172785	0.0104268	2132	79468405	0.00268283	1585	78993163	0.0020065	2094	43701770	0.00479157	1568	77682116	0.00201848	998	79244412	0.00125939
Candidatus Parvarchaeota	3.6409e-05	2.73949e-05	0.000119489	3.43592e-05	0.00530909	0.00306734	-8.30799e-05	-0.000121712	-4.68693e-05	60	78401829	7.65288e-05	26	129477847	2.00807e-05	22	48845730	4.50398e-05	7	175589780	3.98656e-06	104	56172785	0.000185143	84	79468405	0.000105702	67	78993163	8.48175e-05	47	43701770	0.000107547	110	77682116	0.000141603	73	79244412	9.21201e-05
Candidatus Peregrinibacteria	0.00351602	0.00137283	0.00951706	0.00288983	0.00428485	0.00279447	-0.00600105	-0.00872827	-0.00326385	2928	78401829	0.00373461	6027	129477847	0.00465485	2179	48845730	0.00446098	2131	175589780	0.00121362	6758	56172785	0.0120307	10178	79468405	0.0128076	6029	78993163	0.00763231	5346	43701770	0.0122329	4891	77682116	0.00629617	4836	79244412	0.00610264
Candidatus Poribacteria	4.80848e-05	6.49996e-05	0.000273194	0.000265849	0.102503	0.01303	-0.000225109	-0.000449395	-2.26018e-05	7	78401829	8.92836e-06	208	129477847	0.000160645	5	48845730	1.02363e-05	22	175589780	1.25292e-05	304	56172785	0.000541187	143	79468405	0.000179946	25	78993163	3.16483e-05	319	43701770	0.000729948	48	77682116	6.17903e-05	75	79244412	9.46439e-05
Candidatus Portnoybacteria	0.000311944	0.00012505	0.000896856	0.00022821	0.00166667	0.00181818	-0.000584911	-0.000807926	-0.000373772	343	78401829	0.00043749	502	129477847	0.000387711	153	48845730	0.000313231	192	175589780	0.000109346	618	56172785	0.00110018	940	79468405	0.00118286	469	78993163	0.000593722	411	43701770	0.000940465	463	77682116	0.000596019	767	79244412	0.000967892
Candidatus Raymondbacteria	0.00140384	0.000952764	0.00158687	0.0008218	0.791903	0.0733244	-0.000183032	-0.00127243	0.000937656	1023	78401829	0.00130482	1365	129477847	0.00105423	1432	48845730	0.00293168	570	175589780	0.00032462	1672	56172785	0.00297653	1549	79468405	0.0019492	653	78993163	0.000826654	905	43701770	0.00207085	823	77682116	0.00105945	506	79244412	0.000638531
Candidatus Riflebacteria	0.00173351	0.000789799	0.00364858	0.00179505	0.0679394	0.0101909	-0.00191507	-0.00363489	-0.000529189	1888	78401829	0.00240811	2597	129477847	0.00200575	1041	48845730	0.0021312	683	175589780	0.000388975	3775	56172785	0.00672034	3767	79468405	0.00474025	1413	78993163	0.00178876	1917	43701770	0.00438655	1805	77682116	0.00232357	1531	79244412	0.001932
Candidatus Roizmanbacteria	0.00200736	0.000840514	0.00446058	0.00147437	0.0153394	0.00434134	-0.00245323	-0.00386269	-0.000992511	1963	78401829	0.00250377	3687	129477847	0.00284759	996	48845730	0.00203907	1122	175589780	0.000638989	3273	56172785	0.00582666	4532	79468405	0.0057029	3136	78993163	0.00396996	2597	43701770	0.00594255	2532	77682116	0.00325944	1634	79244412	0.00206198
Candidatus Rokubacteria	0.0332393	0.0159217	0.0637579	0.0298449	0.0917818	0.0121834	-0.0305186	-0.0590793	-0.00138508	25559	78401829	0.0326	44045	129477847	0.0340174	27195	48845730	0.0556753	18726	175589780	0.0106646	55219	56172785	0.0983021	77333	79468405	0.0973129	27654	78993163	0.0350081	36763	43701770	0.0841225	26869	77682116	0.0345884	26320	79244412	0.0332137
Candidatus Ryanbacteria	0.000299703	0.000120694	0.000990492	0.000499669	0.0162485	0.00451347	-0.000690789	-0.00112897	-0.000268455	215	78401829	0.000274228	446	129477847	0.00034446	223	48845730	0.000456539	217	175589780	0.000123584	696	56172785	0.00123903	1195	79468405	0.00150374	611	78993163	0.000773485	706	43701770	0.0016155	439	77682116	0.000565124	195	79244412	0.000246074
Candidatus Saccharibacteria	0.0056235	0.00133023	0.0171279	0.0188051	0.199885	0.0224754	-0.0115044	-0.0280219	0.000178493	3428	78401829	0.00437235	9437	129477847	0.00728851	2083	48845730	0.00426445	11534	175589780	0.00656872	32140	56172785	0.0572163	7347	79468405	0.00924518	3259	78993163	0.00412567	9089	43701770	0.0207978	2825	77682116	0.00363662	6138	79244412	0.00774566
Candidatus Schekmanbacteria	0.00115242	0.000527998	0.00277032	0.00129317	0.0377091	0.00698316	-0.0016179	-0.00273509	-0.000461203	1334	78401829	0.00170149	1795	129477847	0.00138634	604	48845730	0.00123655	501	175589780	0.000285324	2474	56172785	0.00440427	3391	79468405	0.0042671	1177	78993163	0.00149	1486	43701770	0.00340032	1247	77682116	0.00160526	1153	79244412	0.00145499
Candidatus Shapirobacteria	0.00073616	0.000335394	0.00151016	0.000700601	0.065497	0.00992378	-0.000774004	-0.00144345	-0.000114775	843	78401829	0.00107523	1282	129477847	0.000990131	321	48845730	0.000657171	390	175589780	0.000222109	1051	56172785	0.00187101	2031	79468405	0.00255573	640	78993163	0.000810197	912	43701770	0.00208687	826	77682116	0.00106331	534	79244412	0.000673865
Candidatus Spechtbacteria	0.00012583	5.84238e-05	0.000416653	0.000166335	0.00696364	0.0037116	-0.000290824	-0.000439359	-0.000142021	130	78401829	0.000165812	224	129477847	0.000173003	67	48845730	0.000137167	48	175589780	2.73364e-05	274	56172785	0.000487781	530	79468405	0.000666932	126	78993163	0.000159507	200	43701770	0.000457647	196	77682116	0.00025231	377	79244412	0.000475743
Candidatus Staskawiczbacteria	0.000773382	0.00038475	0.00211795	0.00130698	0.0607576	0.00950663	-0.00134457	-0.00257732	-0.00024821	682	78401829	0.000869878	1762	129477847	0.00136085	232	48845730	0.000474965	681	175589780	0.000387836	1802	56172785	0.00320796	3546	79468405	0.00446215	834	78993163	0.00105579	787	43701770	0.00180084	1108	77682116	0.00142633	598	79244412	0.000754627
Candidatus Sungbacteria	0.000296007	9.99195e-05	0.000962854	0.000272546	0.00115758	0.00165909	-0.000666847	-0.000913924	-0.000433176	233	78401829	0.000297187	413	129477847	0.000318973	207	48845730	0.000423783	253	175589780	0.000144086	752	56172785	0.00133873	949	79468405	0.00119419	620	78993163	0.000784878	500	43701770	0.00114412	509	77682116	0.000655234	523	79244412	0.000659983
Candidatus Tagabacteria	0.000101573	4.32006e-05	0.000267116	9.46467e-05	0.00913333	0.00383333	-0.000165542	-0.000247452	-7.78617e-05	107	78401829	0.000136476	182	129477847	0.000140565	47	48845730	9.62213e-05	58	175589780	3.30315e-05	196	56172785	0.000348923	278	79468405	0.000349825	135	78993163	0.000170901	167	43701770	0.000382136	153	77682116	0.000196957	122	79244412	0.000153954
Candidatus Taylorbacteria	0.000845164	0.000383759	0.00291872	0.00167651	0.0278364	0.00596494	-0.00207356	-0.00357666	-0.000832754	747	78401829	0.000952784	1743	129477847	0.00134618	394	48845730	0.000806621	483	175589780	0.000275073	2144	56172785	0.00381679	1843	79468405	0.00231916	1223	78993163	0.00154824	2712	43701770	0.0062057	1819	77682116	0.00234159	1015	79244412	0.00128085
Candidatus Tectomicrobia	0.00628778	0.00260114	0.0157573	0.00882733	0.0533636	0.00861877	-0.00946953	-0.0169237	-0.00231951	5074	78401829	0.00647179	7730	129477847	0.00597013	4896	48845730	0.0100234	4716	175589780	0.00268581	12944	56172785	0.0230432	21438	79468405	0.0269768	6061	78993163	0.00767282	10247	43701770	0.0234476	5347	77682116	0.00688318	5167	79244412	0.00652033
Candidatus Terrybacteria	0.000188471	9.40924e-05	0.000463596	0.00015649	0.0130303	0.0042	-0.000275125	-0.000422855	-0.000113795	86	78401829	0.000109691	397	129477847	0.000306616	124	48845730	0.00025386	147	175589780	8.37179e-05	355	56172785	0.000631979	387	79468405	0.000486986	396	78993163	0.000501309	279	43701770	0.000638418	167	77682116	0.000214979	244	79244412	0.000307908
Candidatus Thorarchaeota	0.000949057	0.000708265	0.00298698	0.00099638	0.00910909	0.00383333	-0.00203793	-0.00304047	-0.000930305	1624	78401829	0.00207138	791	129477847	0.000610915	469	48845730	0.000960166	270	175589780	0.000153767	1138	56172785	0.00202589	1682	79468405	0.00211656	3530	78993163	0.00446874	1513	43701770	0.0034621	3018	77682116	0.00388506	1556	79244412	0.00196355
Candidatus Uhrbacteria	0.00190916	0.000668045	0.00563894	0.00122547	0.000751515	0.00156818	-0.00372978	-0.0049082	-0.00256517	1580	78401829	0.00201526	3374	129477847	0.00260585	1076	48845730	0.00220285	1427	175589780	0.00081269	3207	56172785	0.00570917	5516	79468405	0.00694112	4637	78993163	0.00587013	3133	43701770	0.00716905	3123	77682116	0.00402023	3268	79244412	0.00412395
Candidatus Veblenbacteria	6.05083e-06	5.49622e-06	1.7505e-05	2.44712e-05	0.339352	0.0351053	-1.14541e-05	-3.33563e-05	5.0048e-06	9	78401829	1.14793e-05	15	129477847	1.1585e-05	0	48845730	0	2	175589780	1.13902e-06	39	56172785	6.94286e-05	18	79468405	2.26505e-05	3	78993163	3.7978e-06	4	43701770	9.15295e-06	0	77682116	0	0	79244412	0
Candidatus Vogelbacteria	0.000246561	0.000145188	0.000662101	0.000358961	0.0494606	0.00824343	-0.00041554	-0.000727942	-0.000121182	221	78401829	0.000281881	602	129477847	0.000464944	78	48845730	0.000159686	140	175589780	7.97313e-05	468	56172785	0.000833144	535	79468405	0.000673224	410	78993163	0.000519032	587	43701770	0.0013432	231	77682116	0.000297366	243	79244412	0.000306646
Candidatus Wallbacteria	0.000620635	0.000258176	0.00158104	0.000861322	0.0476364	0.0080286	-0.000960403	-0.00175053	-0.000259071	660	78401829	0.000841817	939	129477847	0.000725221	359	48845730	0.000734967	317	175589780	0.000180534	1356	56172785	0.00241398	1491	79468405	0.00187622	741	78993163	0.000938056	1255	43701770	0.00287174	473	77682116	0.000608892	616	79244412	0.000777342
Candidatus Wildermuthbacteria	0.000967149	0.000735559	0.00111869	0.000356075	0.750358	0.0709909	-0.000151543	-0.000878492	0.000654837	436	78401829	0.000556109	2744	129477847	0.00211928	508	48845730	0.00104001	269	175589780	0.000153198	1053	56172785	0.00187457	817	79468405	0.00102808	708	78993163	0.00089628	513	43701770	0.00117387	713	77682116	0.000917843	651	79244412	0.000821509
Candidatus Wirthbacteria	0.000181892	0.000110437	0.000442805	0.000130241	0.014703	0.00424126	-0.000260914	-0.000412581	-0.000113275	221	78401829	0.000281881	166	129477847	0.000128207	142	48845730	0.000290711	47	175589780	2.67669e-05	252	56172785	0.000448616	441	79468405	0.000554938	285	78993163	0.000360791	166	43701770	0.000379847	508	77682116	0.000653947	205	79244412	0.000258693
Candidatus Woesearchaeota	0.00246717	0.00151493	0.003568	0.00137399	0.327048	0.0341686	-0.00110083	-0.00301458	0.000659683	2956	78401829	0.00377032	2032	129477847	0.00156938	1993	48845730	0.00408019	788	175589780	0.000448773	3047	56172785	0.00542433	3968	79468405	0.00499318	2249	78993163	0.00284708	1516	43701770	0.00346897	2647	77682116	0.00340748	1004	79244412	0.00126697
Candidatus Woesebacteria	0.00210043	0.00096283	0.00406771	0.00135125	0.0426061	0.00751872	-0.00196728	-0.00342307	-0.000396235	2320	78401829	0.00295911	3678	129477847	0.00284064	1005	48845730	0.0020575	956	175589780	0.000544451	1985	56172785	0.00353374	4520	79468405	0.0056878	3175	78993163	0.00401934	1956	43701770	0.00447579	4034	77682116	0.00519296	1186	79244412	0.00149664
Candidatus Wolfebacteria	0.00154808	0.00145025	0.00445784	0.00173851	0.0336485	0.00650699	-0.00290976	-0.00462467	-0.000854485	588	78401829	0.000749983	5245	129477847	0.00405089	256	48845730	0.000524099	1523	175589780	0.000867363	2018	56172785	0.00359249	3939	79468405	0.00495669	5450	78993163	0.00689933	2435	43701770	0.00557186	3434	77682116	0.00442058	1035	79244412	0.00130609
Candidatus Woykebacteria	0.000221109	7.96068e-05	0.00070136	0.00039484	0.0290061	0.00604293	-0.000480251	-0.000809331	-0.000142725	206	78401829	0.000262749	402	129477847	0.000310478	105	48845730	0.000214962	169	175589780	9.62471e-05	614	56172785	0.00109306	761	79468405	0.000957613	198	78993163	0.000250655	525	43701770	0.00120132	352	77682116	0.000453129	200	79244412	0.000252384
Candidatus Yanofskybacteria	0.000821077	0.000313594	0.00343495	0.000977352	0.000836364	0.00156818	-0.00261387	-0.00348502	-0.00180445	730	78401829	0.000931101	1460	129477847	0.00112761	454	48845730	0.000929457	520	175589780	0.000296145	1807	56172785	0.00321686	3005	79468405	0.00378138	4103	78993163	0.00519412	1596	43701770	0.00365203	2101	77682116	0.00270461	1633	79244412	0.00206071
Candidatus Yonathbacteria	0.000248556	0.000109138	0.000743795	0.000355198	0.0178424	0.00477922	-0.000495239	-0.000794967	-0.000211123	218	78401829	0.000278055	488	129477847	0.000376898	129	48845730	0.000264097	132	175589780	7.51752e-05	493	56172785	0.000877649	926	79468405	0.00116524	269	78993163	0.000340536	509	43701770	0.00116471	487	77682116	0.000626914	228	79244412	0.000287717
Candidatus Zambryskibacteria	0.000665488	0.000305748	0.00166103	0.00111173	0.0910242	0.0121834	-0.000995537	-0.00197623	-0.000189325	614	78401829	0.000783145	1400	129477847	0.00108127	268	48845730	0.000548666	437	175589780	0.000248876	1006	56172785	0.0017909	1037	79468405	0.00130492	930	78993163	0.00117732	1753	43701770	0.00401128	879	77682116	0.00113153	436	79244412	0.000550197
Chlamydiae	0.0238782	0.0140364	0.0442823	0.0251232	0.168206	0.0192602	-0.0204041	-0.0458101	0.00318478	15296	78401829	0.0195097	16515	129477847	0.0127551	23363	48845730	0.0478302	27072	175589780	0.0154178	25745	56172785	0.0458318	72681	79468405	0.091459	23084	78993163	0.0292228	25442	43701770	0.0582173	17147	77682116	0.0220733	14969	79244412	0.0188897
Chlorobi	0.0302989	0.0173982	0.0742261	0.0475112	0.0936727	0.0123254	-0.0439272	-0.0874477	-0.00449262	14730	78401829	0.0187878	76469	129477847	0.0590595	14081	48845730	0.0288275	25497	175589780	0.0145208	75525	56172785	0.134451	112553	79468405	0.141632	28166	78993163	0.0356563	32037	43701770	0.0733082	23266	77682116	0.0299503	24057	79244412	0.030358
Chloroflexi	0.186184	0.0699324	0.510798	0.437803	0.132564	0.0157165	-0.324614	-0.713262	-0.000648406	198113	78401829	0.252689	333513	129477847	0.257583	65234	48845730	0.133551	177193	175589780	0.100913	260709	56172785	0.46412	1020063	79468405	1.28361	127251	78993163	0.161091	388608	43701770	0.889227	95700	77682116	0.123194	113753	79244412	0.143547
Chrysiogenetes	0.00151296	0.000809259	0.00306141	0.00144315	0.0833818	0.011689	-0.00154845	-0.00295694	-0.000154377	1151	78401829	0.00146808	1778	129477847	0.00137321	1339	48845730	0.00274128	824	175589780	0.000469276	2426	56172785	0.00431882	3657	79468405	0.00460183	1338	78993163	0.00169382	1974	43701770	0.00451698	1600	77682116	0.00205968	933	79244412	0.00117737
Coprothermobacterota	0.000162853	8.21129e-05	0.000419583	0.000187277	0.0269818	0.00595187	-0.00025673	-0.000423092	-7.95381e-05	212	78401829	0.000270402	175	129477847	0.000135158	97	48845730	0.000198584	83	175589780	4.72693e-05	258	56172785	0.000459297	465	79468405	0.000585138	463	78993163	0.000586127	246	43701770	0.000562906	138	77682116	0.000177647	116	79244412	0.000146383
Crenarchaeota	0.0030824	0.00120489	0.00860075	0.00241096	0.00247879	0.00187727	-0.00551834	-0.00773232	-0.003291	2775	78401829	0.00353946	3294	129477847	0.00254406	2321	48845730	0.00475169	2624	175589780	0.00149439	6502	56172785	0.011575	9355	79468405	0.011772	7125	78993163	0.00901977	3093	43701770	0.00707752	4241	77682116	0.00545943	5310	79244412	0.00670079
Cyanobacteria	73.2595	13.1111	10.6128	6.30325	0.000133333	0.001	62.6466	48.755	75.8286	61314977	78401829	78.2061	93220444	129477847	71.9972	26046402	48845730	53.3238	157171993	175589780	89.5109	5099213	56172785	9.07773	16558761	79468405	20.8369	1762283	78993163	2.23093	6483331	43701770	14.8354	3322183	77682116	4.27664	9841737	79244412	12.4195
Deferribacteres	0.00225694	0.000961816	0.00500656	0.00189593	0.025097	0.00570386	-0.00274962	-0.00441083	-0.00103441	1963	78401829	0.00250377	3328	129477847	0.00257032	1601	48845730	0.00327767	1187	175589780	0.000676007	3998	56172785	0.00711733	5835	79468405	0.00734254	2990	78993163	0.00378514	2628	43701770	0.00601349	2487	77682116	0.00320151	2044	79244412	0.00257936
Deltaproteobacteria	0.422898	0.189566	0.801383	0.609409	0.224006	0.0245262	-0.378485	-0.940206	0.0607739	378867	78401829	0.483237	607860	129477847	0.46947	306046	48845730	0.626556	197233	175589780	0.112326	1135542	56172785	2.02152	809327	79468405	1.01843	232359	78993163	0.294151	349877	43701770	0.800601	294066	77682116	0.37855	233811	79244412	0.29505
Dictyoglomi	0.000417396	0.000187282	0.00105684	0.000677861	0.0781758	0.011066	-0.000639446	-0.00123424	-8.24364e-05	449	78401829	0.000572691	452	129477847	0.000349094	296	48845730	0.00060599	249	175589780	0.000141808	1152	56172785	0.00205082	1443	79468405	0.00181582	520	78993163	0.000658285	494	43701770	0.00113039	319	77682116	0.000410648	218	79244412	0.000275098
Elusimicrobia	0.013542	0.00509341	0.0324362	0.0136945	0.0223576	0.00540909	-0.0188942	-0.0314304	-0.0084829	13130	78401829	0.0167471	21005	129477847	0.0162229	8046	48845730	0.0164723	8298	175589780	0.00472579	30014	56172785	0.0534316	35375	79468405	0.0445145	18038	78993163	0.0228349	16535	43701770	0.037836	14331	77682116	0.0184483	13909	79244412	0.017552
Epsilonproteobacteria	0.0266821	0.0116852	0.0562907	0.0154714	0.0138424	0.0042	-0.0296086	-0.0463849	-0.0132358	21035	78401829	0.0268297	34090	129477847	0.0263288	21154	48845730	0.0433078	18019	175589780	0.010262	46521	56172785	0.0828177	50974	79468405	0.0641437	37595	78993163	0.0475927	26090	43701770	0.0597001	39385	77682116	0.0507002	25984	79244412	0.0327897
Euryarchaeota	0.0700502	0.0443655	0.103272	0.0266988	0.264879	0.0287912	-0.0332214	-0.0792643	0.0138592	110623	78401829	0.141097	72898	129477847	0.0563015	31117	48845730	0.0637046	33533	175589780	0.0190974	76592	56172785	0.136351	102242	79468405	0.128657	78124	78993163	0.0988997	48318	43701770	0.110563	69633	77682116	0.0896384	43997	79244412	0.0555206
Fibrobacteres	0.00288795	0.00133641	0.00737972	0.00273119	0.0129879	0.0042	-0.00449178	-0.00710118	-0.00215361	3252	78401829	0.00414786	3452	129477847	0.00266609	1927	48845730	0.00394507	1392	175589780	0.000792757	6728	56172785	0.0119773	6668	79468405	0.00839076	4022	78993163	0.00509158	3963	43701770	0.00906828	4557	77682116	0.00586622	3078	79244412	0.00388419
Firmicutes	0.730755	0.743128	1.09086	0.576917	0.494364	0.048467	-0.360103	-1.07925	0.534244	315206	78401829	0.402039	447964	129477847	0.345977	981310	48845730	2.009	291491	175589780	0.166007	1271076	56172785	2.2628	827619	79468405	1.04144	734978	78993163	0.930432	527676	43701770	1.20745	426896	77682116	0.549542	438610	79244412	0.55349
Fusobacteria	0.110537	0.174974	0.015326	0.00664507	0.371788	0.0374283	0.0952106	-0.0128006	0.297082	324002	78401829	0.413258	5432	129477847	0.00419531	11287	48845730	0.0231074	2784	175589780	0.00158551	15232	56172785	0.0271163	12876	79468405	0.0162027	8579	78993163	0.0108604	8689	43701770	0.0198825	7914	77682116	0.0101877	6107	79244412	0.00770654
Gammaproteobacteria	1.6243	0.732161	3.94553	2.78469	0.108309	0.0133167	-2.32123	-4.76338	-0.233255	1285912	78401829	1.64016	1952604	129477847	1.50806	1321462	48845730	2.70538	1130119	175589780	0.643613	5474940	56172785	9.74661	2854948	79468405	3.59256	1555579	78993163	1.96926	1996187	43701770	4.56775	1322948	77682116	1.70303	1659380	79244412	2.094
Gemmatimonadetes	0.512408	0.494563	0.210238	0.109846	0.320842	0.0338918	0.30217	-0.0862364	0.885616	154792	78401829	0.197434	508050	129477847	0.392384	659637	48845730	1.35045	192033	175589780	0.109365	136043	56172785	0.242187	302402	79468405	0.380531	49344	78993163	0.0624662	112972	43701770	0.258507	185879	77682116	0.239282	62173	79244412	0.0784573
Hydrogenophilalia	0.049938	0.0324698	0.0389362	0.0221954	0.622006	0.0598083	0.0110018	-0.025799	0.0462711	60200	78401829	0.0767839	37010	129477847	0.028584	42049	48845730	0.0860853	14572	175589780	0.00829889	43654	56172785	0.0777138	40633	79468405	0.051131	22039	78993163	0.0278999	20290	43701770	0.0464283	12306	77682116	0.0158415	11572	79244412	0.0146029
Ignavibacteriae	0.053217	0.0267176	0.0826528	0.0725591	0.437309	0.0431555	-0.0294358	-0.100669	0.0260292	65434	78401829	0.0834598	87999	129477847	0.0679645	24217	48845730	0.0495785	20834	175589780	0.0118652	131989	56172785	0.23497	81670	79468405	0.10277	33035	78993163	0.0418201	25268	43701770	0.0578192	22854	77682116	0.0294199	23074	79244412	0.0291175
Kiritimatiellaeota	0.00121448	0.000555399	0.00553255	0.00198793	0.00180606	0.00181818	-0.00431807	-0.00602522	-0.00276369	1057	78401829	0.00134818	2543	129477847	0.00196404	555	48845730	0.00113623	719	175589780	0.000409477	5146	56172785	0.00916102	4870	79468405	0.00612822	2589	78993163	0.0032775	2824	43701770	0.00646198	3061	77682116	0.00394042	3349	79244412	0.00422617
Lentisphaerae	0.0151908	0.00658838	0.0502448	0.0222558	0.0101697	0.00383333	-0.035054	-0.0554552	-0.018659	16863	78401829	0.0215084	26383	129477847	0.0203765	6813	48845730	0.013948	8657	175589780	0.00493024	52812	56172785	0.0940171	45796	79468405	0.0576279	24621	78993163	0.0311685	23304	43701770	0.0533251	23646	77682116	0.0304394	27649	79244412	0.0348908
Nanoarchaeota	4.57628e-05	4.2349e-05	7.76796e-05	6.46684e-05	0.424327	0.0421517	-3.19168e-05	-0.000110454	3.15978e-05	60	78401829	7.65288e-05	7	129477847	5.40633e-06	48	48845730	9.82686e-05	5	175589780	2.84755e-06	119	56172785	0.000211846	46	79468405	5.78846e-05	66	78993163	8.35515e-05	24	43701770	5.49177e-05	43	77682116	5.53538e-05	2	79244412	2.52384e-06
Nitrospinae	0.00329709	0.00124761	0.0083933	0.00400273	0.0284424	0.00600896	-0.00509621	-0.00867044	-0.00164335	3285	78401829	0.00418995	4768	129477847	0.00368248	2028	48845730	0.00415185	2044	175589780	0.00116408	7361	56172785	0.0131042	9828	79468405	0.0123672	3731	78993163	0.00472319	5084	43701770	0.0116334	3133	77682116	0.0040331	3565	79244412	0.00449874
Nitrospirae	0.0563106	0.0353304	0.0705991	0.0373669	0.606315	0.0586757	-0.0142885	-0.0551005	0.0339188	87710	78401829	0.111872	47763	129477847	0.0368889	28899	48845730	0.0591638	30407	175589780	0.0173171	73294	56172785	0.13048	74951	79468405	0.0943155	30564	78993163	0.038692	40445	43701770	0.0925477	28601	77682116	0.036818	24361	79244412	0.0307416
Oligoflexia	0.150686	0.0793901	0.115297	0.058451	0.524448	0.0510826	0.0353896	-0.0522411	0.120721	128190	78401829	0.163504	328423	129477847	0.253652	75717	48845730	0.155013	53690	175589780	0.030577	88084	56172785	0.156809	114559	79468405	0.144157	29463	78993163	0.0372982	56533	43701770	0.129361	146329	77682116	0.188369	28359	79244412	0.0357868
Planctomycetes	0.971706	0.788617	3.97384	3.02265	0.0653576	0.00992378	-3.00213	-5.52672	-0.710474	328951	78401829	0.419571	3020301	129477847	2.33268	297420	48845730	0.608897	923037	175589780	0.525678	4866776	56172785	8.66394	3664295	79468405	4.61101	681355	78993163	0.862549	3050590	43701770	6.98047	926722	77682116	1.19297	1214104	79244412	1.5321
Rhodothermaeota	0.00559392	0.00295485	0.0108168	0.0034686	0.0515636	0.0084995	-0.00522286	-0.00914763	-0.0012277	2722	78401829	0.00347186	11461	129477847	0.00885171	3967	48845730	0.00812149	3390	175589780	0.00193064	8638	56172785	0.0153776	11645	79468405	0.0146536	5855	78993163	0.00741203	5428	43701770	0.0124205	5367	77682116	0.00690893	6441	79244412	0.00812802
Spirochaetes	0.288739	0.31094	0.0847909	0.0317609	0.281218	0.0303473	0.203948	-0.0196527	0.561412	145410	78401829	0.185468	150184	129477847	0.115992	400175	48845730	0.819263	60109	175589780	0.0342326	74607	56172785	0.132817	87311	79468405	0.109869	49267	78993163	0.0623687	44626	43701770	0.102115	40201	77682116	0.0517507	39484	79244412	0.0498256
Synergistetes	0.00436579	0.00137754	0.0107951	0.00394988	0.00983636	0.00383333	-0.00642927	-0.00998244	-0.00326994	3582	78401829	0.00456877	6372	129477847	0.00492131	2858	48845730	0.00585107	3726	175589780	0.00212199	6851	56172785	0.0121963	14460	79468405	0.0181959	7790	78993163	0.00986161	4953	43701770	0.0113336	5455	77682116	0.00702221	4882	79244412	0.00616069
Tenericutes	0.00594907	0.00308943	0.0140254	0.00584528	0.0333333	0.00650699	-0.00807632	-0.0138529	-0.00225805	5219	78401829	0.00665673	6682	129477847	0.00516073	5028	48845730	0.0102936	2959	175589780	0.00168518	8537	56172785	0.0151978	14222	79468405	0.0178964	9372	78993163	0.0118643	10430	43701770	0.0238663	7320	77682116	0.00942302	4679	79244412	0.00590452
Thaumarchaeota	0.00252034	0.0010179	0.0072454	0.0017483	0.00132727	0.00165909	-0.00472506	-0.00646698	-0.00301293	2080	78401829	0.002653	3359	129477847	0.00259427	1880	48845730	0.00384885	1730	175589780	0.000985251	5475	56172785	0.00974671	7423	79468405	0.00934082	5267	78993163	0.00666767	2931	43701770	0.00670682	4829	77682116	0.00621636	3799	79244412	0.00479403
Thermodesulfobacteria	0.00152163	0.000644651	0.00362111	0.00164821	0.0338364	0.00650699	-0.00209948	-0.00353939	-0.000625583	1507	78401829	0.00192215	2288	129477847	0.0017671	969	48845730	0.0019838	726	175589780	0.000413464	3095	56172785	0.00550979	4162	79468405	0.0052373	1499	78993163	0.00189763	2178	43701770	0.00498378	1917	77682116	0.00246775	1292	79244412	0.0016304
Thermotogae	0.00341031	0.00125494	0.0139536	0.00961428	0.040897	0.007329	-0.0105433	-0.018997	-0.00390966	3590	78401829	0.00457897	4826	129477847	0.00372728	1970	48845730	0.00403311	2286	175589780	0.0013019	9371	56172785	0.0166825	11007	79468405	0.0138508	5892	78993163	0.00745887	14632	43701770	0.0334815	5313	77682116	0.00683941	4286	79244412	0.00540858
Verrucomicrobia	0.253731	0.138507	7.01992	4.27384	0.00717576	0.0037116	-6.76619	-10.6139	-3.8382	179186	78401829	0.228548	626616	129477847	0.483956	89605	48845730	0.183445	208907	175589780	0.118974	2031196	56172785	3.61598	3224780	79468405	4.05794	7571480	78993163	9.58498	1281357	43701770	2.93205	11758961	77682116	15.1373	5381721	79244412	6.79129
Zetaproteobacteria	0.00610048	0.0029821	0.0121947	0.00361761	0.0317273	0.0064312	-0.00609418	-0.0103876	-0.00200129	4641	78401829	0.0059195	8744	129477847	0.00675328	4908	48845730	0.010048	2952	175589780	0.00168119	9263	56172785	0.0164902	12182	79468405	0.0153294	7059	78993163	0.00893622	6726	43701770	0.0153907	7439	77682116	0.00957621	5900	79244412	0.00744532

## Sheet: Table S5b
Table S5b. Difference of microbial community structure at order-level between groups
Order	Group I: mean rel. freq. (%)	Group I: std. dev. (%)	Group II: mean rel. freq. (%)	Group II: std. dev. (%)	p-values	p-values (corrected)	Difference between means	95.0% lower CI	95.0% upper CI	DCL-1	DCL-1: parent seq. count	DCL-1: rel. freq. (%)	DCL-2	DCL-2: parent seq. count	DCL-2: rel. freq. (%)	XYL-1	XYL-1: parent seq. count	XYL-1: rel. freq. (%)	XYL-2	XYL-2: parent seq. count	XYL-2: rel. freq. (%)	EL-1	EL-1: parent seq. count	EL-1: rel. freq. (%)	EL-2	EL-2: parent seq. count	EL-2: rel. freq. (%)	FXL-1	FXL-1: parent seq. count	FXL-1: rel. freq. (%)	FXL-2	FXL-2: parent seq. count	FXL-2: rel. freq. (%)	LGL-1	LGL-1: parent seq. count	LGL-1: rel. freq. (%)	LGL-2	LGL-2: parent seq. count	LGL-2: rel. freq. (%)
Abditibacteriales	0.000681656	0.000289313	0.00362665	0.00111348	0.000722488	0.00158639	-0.00294499	-0.00379074	-0.00202803	497	73841135	0.000673067	1223	118932604	0.00102831	350	44126527	0.000793174	393	169345175	0.00023207	1924	42246903	0.00455418	2169	57040879	0.00380254	996	52476805	0.00189798	1626	33077365	0.00491575	2244	53295178	0.00421051	1440	60531153	0.00237894
Acholeplasmatales	0.00135854	0.000756149	0.00390394	0.00140422	0.011866	0.00427605	-0.0025454	-0.00383494	-0.00118878	1248	73841135	0.00169011	1344	118932604	0.00113005	1031	44126527	0.00233646	470	169345175	0.00027754	1436	42246903	0.00339907	3384	57040879	0.00593259	1919	52476805	0.00365685	1807	33077365	0.00546295	1692	53295178	0.00317477	1088	60531153	0.00179742
Acidaminococcales	0.00367779	0.000194084	0.0100549	0.00211787	0.000349282	0.00158639	-0.00637712	-0.00805771	-0.00457331	2884	73841135	0.00390568	4528	118932604	0.0038072	1502	44126527	0.00340385	6087	169345175	0.00359443	4881	42246903	0.0115535	6879	57040879	0.0120598	3678	52476805	0.00700881	4053	33077365	0.0122531	5305	53295178	0.009954	4540	60531153	0.00750027
Acidiferrobacterales	0.0100661	0.00536148	0.0117476	0.00582522	0.712947	0.0941185	-0.00168143	-0.0084552	0.00470189	9100	73841135	0.0123238	9814	118932604	0.00825173	7564	44126527	0.0171416	4314	169345175	0.00254746	7972	42246903	0.01887	10286	57040879	0.0180327	4341	52476805	0.00827223	5024	33077365	0.0151886	2636	53295178	0.00494604	3133	60531153	0.00517585
Acidilobales	0.000159694	0.000117846	0.00045619	0.00014158	0.014799	0.00490362	-0.000296497	-0.000454682	-0.000147563	150	73841135	0.000203139	93	118932604	7.81955e-05	146	44126527	0.000330867	45	169345175	2.65729e-05	254	42246903	0.000601228	306	57040879	0.000536457	330	52476805	0.000628849	133	33077365	0.000402088	163	53295178	0.000305844	159	60531153	0.000262675
Acidimicrobiales	0.199983	0.213676	8.48948	3.31674	0.000751196	0.00158639	-8.2895	-10.9965	-5.68059	23355	73841135	0.0316287	653891	118932604	0.5498	9425	44126527	0.021359	333857	169345175	0.197146	3424971	42246903	8.10703	5387343	57040879	9.44471	2993656	52476805	5.70472	4780823	33077365	14.4535	2085546	53295178	3.9132	5637730	60531153	9.31377
Acidithiobacillales	0.0313494	0.0197217	0.0320535	0.0124257	0.96011	0.123091	-0.000704085	-0.0223154	0.0226476	31751	73841135	0.0429991	22249	118932604	0.0187072	25127	44126527	0.0569431	11428	169345175	0.00674835	19110	42246903	0.0452341	26632	57040879	0.0466893	16558	52476805	0.031553	12114	33077365	0.0366232	9715	53295178	0.0182287	8470	60531153	0.0139928
Acidobacteriales	0.0239468	0.00797643	0.0825282	0.0447341	0.025134	0.00695046	-0.0585814	-0.0947204	-0.0231613	16070	73841135	0.0217629	37692	118932604	0.0316919	13459	44126527	0.0305009	20036	169345175	0.0118315	57448	42246903	0.135982	62083	57040879	0.108839	20245	52476805	0.0385789	44372	33077365	0.134146	23041	53295178	0.0432328	20817	60531153	0.0343906
Acidothermales	0.00082468	0.000730842	0.00440985	0.00209197	0.0095311	0.00368352	-0.00358517	-0.00558721	-0.00184524	271	73841135	0.000367004	2448	118932604	0.00205831	92	44126527	0.000208491	1126	169345175	0.000664914	1409	42246903	0.00333516	4679	57040879	0.00820289	1433	52476805	0.00273073	2074	33077365	0.00627015	1396	53295178	0.00261937	1998	60531153	0.00330078
Actinomycetales	0.0148743	0.0120194	0.0967784	0.0494651	0.00898565	0.00352378	-0.081904	-0.130048	-0.0424081	3609	73841135	0.00488752	41613	118932604	0.0349887	2857	44126527	0.00647456	22263	169345175	0.0131465	28191	42246903	0.0667292	100875	57040879	0.176847	28673	52476805	0.0546394	50496	33077365	0.15266	26722	53295178	0.0501396	48216	60531153	0.0796549
Actinopolysporales	0.00082779	0.000496951	0.00407597	0.00132985	0.00173206	0.00158639	-0.00324818	-0.00441449	-0.00210288	297	73841135	0.000402215	1986	118932604	0.00166985	306	44126527	0.00069346	924	169345175	0.000545631	1353	42246903	0.0032026	3487	57040879	0.00611316	1447	52476805	0.00275741	1814	33077365	0.00548411	1427	53295178	0.00267754	2555	60531153	0.00422097
Aeromonadales	0.0355093	0.017553	0.0620108	0.0284894	0.151469	0.0252448	-0.0265015	-0.0552226	0.00399649	27782	73841135	0.037624	38054	118932604	0.0319963	26852	44126527	0.0608523	19584	169345175	0.0115645	44957	42246903	0.106415	49146	57040879	0.0861593	16418	52476805	0.0312862	20009	33077365	0.0604915	13335	53295178	0.025021	37948	60531153	0.0626917
Alteromonadales	0.0824403	0.0357359	0.243105	0.0787965	0.00533493	0.00263453	-0.160664	-0.231307	-0.0856562	62031	73841135	0.084006	101183	118932604	0.0850759	57712	44126527	0.130788	50620	169345175	0.0298916	141957	42246903	0.336018	174799	57040879	0.306445	135221	52476805	0.257678	93707	33077365	0.283296	81895	53295178	0.153663	73562	60531153	0.121528
Anaerolineales	0.0260679	0.0195292	0.0342495	0.0227942	0.631378	0.0846068	-0.00818164	-0.0345323	0.0194608	42198	73841135	0.057147	30418	118932604	0.0255758	7741	44126527	0.0175427	6784	169345175	0.00400602	26966	42246903	0.0638295	36734	57040879	0.0643994	8007	52476805	0.0152582	12369	33077365	0.0373942	6631	53295178	0.012442	7369	60531153	0.0121739
Aquificales	0.00265232	0.0011507	0.00861278	0.00260807	0.00263636	0.00184563	-0.00596046	-0.00826257	-0.00350125	1935	73841135	0.00262049	3698	118932604	0.00310932	1774	44126527	0.00402026	1455	169345175	0.000859192	4846	42246903	0.0114707	6287	57040879	0.0110219	3133	52476805	0.00597026	3691	33077365	0.0111587	3249	53295178	0.00609624	3607	60531153	0.00595892
Archaeoglobales	0.000416991	0.000230966	0.0010996	0.000424732	0.0218852	0.00641324	-0.000682609	-0.00109372	-0.000311121	558	73841135	0.000755676	437	118932604	0.000367435	193	44126527	0.000437379	182	169345175	0.000107473	731	42246903	0.0017303	876	57040879	0.00153574	532	52476805	0.00101378	216	33077365	0.000653015	587	53295178	0.00110141	341	60531153	0.000563346
Ardenticatenales	0.00241075	0.000908841	0.00726851	0.00548306	0.0980526	0.0179092	-0.00485776	-0.00976154	-0.000885201	2058	73841135	0.00278706	3961	118932604	0.00333046	1157	44126527	0.00262201	1530	169345175	0.00090348	4000	42246903	0.00946815	9452	57040879	0.0165706	1447	52476805	0.00275741	3588	33077365	0.0108473	1036	53295178	0.00194389	1225	60531153	0.00202375
Arenicellales	0.00115271	0.00063522	0.00252947	0.00120479	0.0768756	0.014643	-0.00137676	-0.00251482	-0.000192338	614	73841135	0.000831515	1640	118932604	0.00137893	906	44126527	0.00205319	588	169345175	0.00034722	1796	42246903	0.0042512	1644	57040879	0.00288214	917	52476805	0.00174744	1264	33077365	0.00382134	670	53295178	0.00125715	737	60531153	0.00121755
Bacillales	0.129355	0.0445946	0.459973	0.17318	0.0045933	0.00244976	-0.330618	-0.484575	-0.189916	96462	73841135	0.130635	169450	118932604	0.142476	81242	44126527	0.184111	101943	169345175	0.0601983	307977	42246903	0.728993	336012	57040879	0.589072	153034	52476805	0.291622	184042	33077365	0.556399	161342	53295178	0.302733	176156	60531153	0.291017
Bacteriovoracales	0.0219122	0.012933	0.0187048	0.00822282	0.733344	0.0963343	0.00320738	-0.0106711	0.0168895	11479	73841135	0.0155455	44316	118932604	0.0372614	13546	44126527	0.0306981	7017	169345175	0.00414361	13562	42246903	0.0321018	13451	57040879	0.0235813	6354	52476805	0.0121082	7179	33077365	0.0217037	8507	53295178	0.015962	4099	60531153	0.00677172
Bacteroidales	0.156807	0.0620026	0.36007	0.0547326	0.0022488	0.00172431	-0.203263	-0.283313	-0.136028	135914	73841135	0.184063	227951	118932604	0.191664	88936	44126527	0.201548	84594	169345175	0.0499536	139589	42246903	0.330412	235187	57040879	0.412313	207519	52476805	0.395449	141412	33077365	0.427519	168446	53295178	0.316062	168677	60531153	0.278661
Bacteroidetes Order II. Incertae sedis	0.00787661	0.00361758	0.0219195	0.0102103	0.0273828	0.00721519	-0.0140429	-0.0227642	-0.00508487	3841	73841135	0.00520171	14422	118932604	0.0121262	4716	44126527	0.0106874	5912	169345175	0.00349109	13288	42246903	0.0314532	21455	57040879	0.0376134	8536	52476805	0.0162662	8152	33077365	0.0246453	5538	53295178	0.0103912	6748	60531153	0.011148
Balneolales	0.00832392	0.00383126	0.0219398	0.00537318	0.0038756	0.00210917	-0.0136159	-0.0197368	-0.00815103	4402	73841135	0.00596145	13923	118932604	0.0117066	5450	44126527	0.0123508	5549	169345175	0.00327674	11604	42246903	0.0274671	17394	57040879	0.0304939	9715	52476805	0.0185129	7252	33077365	0.0219244	9264	53295178	0.0173824	9599	60531153	0.015858
Bdellovibrionales	0.115955	0.0666316	0.120282	0.0745215	0.938871	0.121537	-0.00432749	-0.0889423	0.0845633	90471	73841135	0.122521	251529	118932604	0.211489	46772	44126527	0.105995	40327	169345175	0.0238135	62139	42246903	0.147085	80484	57040879	0.141099	17253	52476805	0.0328774	37690	33077365	0.113945	134074	53295178	0.251569	21257	60531153	0.0351175
Bifidobacteriales	0.00369578	0.00164678	0.0217616	0.00381436	2.39234e-05	0.000318979	-0.0180658	-0.0217794	-0.0149229	2141	73841135	0.00289947	7706	118932604	0.0064793	1411	44126527	0.00319762	3737	169345175	0.00220674	8655	42246903	0.0204867	16781	57040879	0.0294193	10998	52476805	0.0209578	7657	33077365	0.0231488	9908	53295178	0.0185908	10875	60531153	0.017966
Brachyspirales	0.00123044	0.000715545	0.00470598	0.00114793	0.00111005	0.00158639	-0.00347555	-0.00466568	-0.00239645	1387	73841135	0.00187836	902	118932604	0.000758413	872	44126527	0.00197614	523	169345175	0.000308837	2890	42246903	0.00684074	2839	57040879	0.00497713	2107	52476805	0.00401511	1494	33077365	0.00451668	1625	53295178	0.00304906	2928	60531153	0.00483718
Bradymonadales	0.00215779	0.000969462	0.00728229	0.00295925	0.00854067	0.00339927	-0.0051245	-0.00749117	-0.00251699	1435	73841135	0.00194336	3226	118932604	0.00271246	1448	44126527	0.00328147	1175	169345175	0.000693849	3999	42246903	0.00946578	6735	57040879	0.0118073	1904	52476805	0.00362827	2115	33077365	0.0063941	4543	53295178	0.00852422	2345	60531153	0.00387404
Brevinematales	0.000111192	4.60192e-05	0.000433811	0.000134222	0.00178469	0.00158639	-0.000322619	-0.000451532	-0.000214097	98	73841135	0.000132717	108	118932604	9.08077e-05	76	44126527	0.000172232	83	169345175	4.90123e-05	251	42246903	0.000594126	358	57040879	0.00062762	156	52476805	0.000297274	139	33077365	0.000420227	204	53295178	0.000382774	170	60531153	0.000280847
Burkholderiales	4.30249	2.52856	17.6717	3.37861	0.000473684	0.00158639	-13.3692	-16.7777	-9.38051	2385624	73841135	3.23075	5462722	118932604	4.59312	3600624	44126527	8.15977	2076727	169345175	1.22633	8783540	42246903	20.791	8398848	57040879	14.7243	11138795	52476805	21.2261	4236613	33077365	12.8082	11087135	53295178	20.8033	9489554	60531153	15.6771
Caldilineales	0.00621819	0.00192554	0.263077	0.352495	0.151029	0.0252448	-0.256859	-0.548776	-0.0105314	6097	73841135	0.00825692	8314	118932604	0.00699051	2896	44126527	0.00656295	5186	169345175	0.00306238	10799	42246903	0.0255616	508239	57040879	0.891008	24719	52476805	0.0471046	199547	33077365	0.603274	3214	53295178	0.00603056	3320	60531153	0.00548478
Caldisericales	0.000126519	6.13457e-05	0.000417524	0.000155253	0.00697608	0.00303545	-0.000291005	-0.000417972	-0.000152529	140	73841135	0.000189596	205	118932604	0.000172367	49	44126527	0.000111044	56	169345175	3.30686e-05	248	42246903	0.000587025	334	57040879	0.000585545	83	52476805	0.000158165	119	33077365	0.000359763	266	53295178	0.000499107	191	60531153	0.00031554
Calditrichales	0.00173601	0.000853948	0.00485857	0.00215891	0.0241962	0.00679191	-0.00312257	-0.00507484	-0.00129311	2042	73841135	0.0027654	2343	118932604	0.00197002	800	44126527	0.00181297	670	169345175	0.000395642	3322	42246903	0.0078633	4168	57040879	0.00730704	1376	52476805	0.00262211	1824	33077365	0.00551434	1516	53295178	0.00284454	1816	60531153	0.00300011
Campylobacterales	0.0222414	0.00784889	0.0647663	0.0172564	0.00208134	0.00172431	-0.0425249	-0.0587958	-0.0271866	17987	73841135	0.0243591	29672	118932604	0.0249486	13409	44126527	0.0303876	15699	169345175	0.00927041	40137	42246903	0.0950058	42510	57040879	0.0745255	29901	52476805	0.0569795	20449	33077365	0.0618217	33018	53295178	0.0619531	23191	60531153	0.0383125
Candidatus Actinomarinales	0.000148387	6.51079e-05	0.000557235	0.000126042	0.000516746	0.00158639	-0.000408848	-0.000533676	-0.000296949	84	73841135	0.000113758	291	118932604	0.000244676	73	44126527	0.000165433	118	169345175	6.96802e-05	277	42246903	0.000655669	311	57040879	0.000545223	237	52476805	0.000451628	259	33077365	0.000783013	225	53295178	0.000422177	294	60531153	0.0004857
Candidatus Altiarchaeales	0.00172333	0.000425109	0.00202073	0.000705452	0.50266	0.0690942	-0.000297395	-0.000905336	0.000407381	1149	73841135	0.00155604	1584	118932604	0.00133185	690	44126527	0.00156369	4135	169345175	0.00244176	1156	42246903	0.0027363	1679	57040879	0.0029435	925	52476805	0.00176268	739	33077365	0.00223416	837	53295178	0.0015705	531	60531153	0.000877234
Candidatus Brocadiales	0.00710536	0.00272491	0.0178929	0.0078995	0.0275981	0.00721519	-0.0107876	-0.0179614	-0.00463614	6216	73841135	0.00841807	9358	118932604	0.00786832	4245	44126527	0.00962006	4259	169345175	0.00251498	12165	42246903	0.028795	14859	57040879	0.0260497	5317	52476805	0.0101321	7149	33077365	0.021613	6091	53295178	0.0114288	5653	60531153	0.00933899
Candidatus Fermentibacterales	0.000488311	0.000265431	0.000959271	0.000489365	0.127086	0.0221501	-0.00047096	-0.000931442	9.48196e-06	586	73841135	0.000793596	492	118932604	0.00041368	288	44126527	0.000652669	158	169345175	9.33006e-05	585	42246903	0.00138472	817	57040879	0.00143231	309	52476805	0.000588832	500	33077365	0.00151161	253	53295178	0.000474715	220	60531153	0.000363449
Candidatus Gastranaerophilales	0.000673796	0.000448515	0.00168807	0.000942867	0.0838038	0.0157378	-0.00101428	-0.00192465	-0.000207224	720	73841135	0.000975066	398	118932604	0.000334643	547	44126527	0.00123962	247	169345175	0.000145856	669	42246903	0.00158355	1949	57040879	0.00341685	677	52476805	0.00129009	763	33077365	0.00230671	522	53295178	0.000979451	334	60531153	0.000551782
Candidatus Nanopelagicales	0.146545	0.183565	5.66664	3.09277	0.00511005	0.00257109	-5.5201	-7.92473	-3.03308	15915	73841135	0.021553	546727	118932604	0.459695	4966	44126527	0.011254	158639	169345175	0.0936779	1021479	42246903	2.41788	1505057	57040879	2.63856	3837040	52476805	7.31188	985417	33077365	2.97913	4602462	53295178	8.63579	6063177	60531153	10.0166
Candidatus Nitrosocaldales	6.09918e-06	4.40855e-06	7.52535e-05	0.00010597	0.193354	0.0310609	-6.91543e-05	-0.000165064	-1.36896e-05	10	73841135	1.35426e-05	6	118932604	5.04487e-06	1	44126527	2.26621e-06	6	169345175	3.54306e-06	24	42246903	5.68089e-05	177	57040879	0.000310304	11	52476805	2.09616e-05	8	33077365	2.41857e-05	13	53295178	2.43925e-05	9	60531153	1.48684e-05
Candidatus Peribacterales	2.11323e-06	2.77558e-06	6.1709e-05	3.70265e-05	0.00833014	0.00336571	-5.95958e-05	-9.01344e-05	-3.36323e-05	5	73841135	6.77129e-06	2	118932604	1.68162e-06	0	44126527	0	0	169345175	0	17	42246903	4.02396e-05	34	57040879	5.96064e-05	42	52476805	8.00354e-05	44	33077365	0.000133021	20	53295178	3.75268e-05	12	60531153	1.98245e-05
Cardiobacteriales	0.00220514	0.00119192	0.00555579	0.00215041	0.0259665	0.00699435	-0.00335065	-0.00541549	-0.00122527	1628	73841135	0.00220473	2418	118932604	0.00203308	1752	44126527	0.0039704	1037	169345175	0.000612359	2973	42246903	0.0070372	4877	57040879	0.00855001	2197	52476805	0.00418661	2369	33077365	0.007162	2087	53295178	0.00391593	1503	60531153	0.00248302
Catenulisporales	0.00202972	0.00162941	0.0124827	0.00373852	0.000923445	0.00158639	-0.010453	-0.0138543	-0.00710414	524	73841135	0.000709632	5687	118932604	0.0047817	415	44126527	0.000940477	2857	169345175	0.00168709	4067	42246903	0.00962674	10489	57040879	0.0183886	5559	52476805	0.0105933	5397	33077365	0.0163163	4125	53295178	0.00773991	7404	60531153	0.0122317
Caulobacterales	2.89158	2.94063	1.03107	0.605688	0.3291	0.0471829	1.86052	-0.58126	5.20737	1933998	73841135	2.61913	852564	118932604	0.716846	3430913	44126527	7.77517	770836	169345175	0.455186	639860	42246903	1.51457	216226	57040879	0.379072	394936	52476805	0.752592	707399	33077365	2.13862	320374	53295178	0.601131	484494	60531153	0.800404
Cellvibrionales	0.0539399	0.025229	0.221932	0.151332	0.0480909	0.0100189	-0.167992	-0.2867	-0.0511816	45809	73841135	0.0620372	61703	118932604	0.0518806	37939	44126527	0.0859778	26865	169345175	0.015864	182785	42246903	0.432659	97831	57040879	0.17151	71035	52476805	0.135365	142156	33077365	0.429768	47498	53295178	0.0891225	44288	60531153	0.0731656
Cenarchaeales	2.29766e-05	7.98654e-06	0.000135826	5.68541e-05	0.00291388	0.00184563	-0.00011285	-0.000155583	-6.74841e-05	20	73841135	2.70852e-05	17	118932604	1.42938e-05	15	44126527	3.39932e-05	28	169345175	1.65343e-05	79	42246903	0.000186996	91	57040879	0.000159535	65	52476805	0.000123864	23	33077365	6.9534e-05	114	53295178	0.000213903	37	60531153	6.11255e-05
Chitinispirillales	0.000615892	0.000367714	0.00203282	0.00107869	0.033067	0.00801624	-0.00141693	-0.00242733	-0.000593277	759	73841135	0.00102788	475	118932604	0.000399386	401	44126527	0.00090875	216	169345175	0.00012755	1746	42246903	0.00413285	1205	57040879	0.00211252	794	52476805	0.00151305	763	33077365	0.00230671	791	53295178	0.00148419	392	60531153	0.0006476
Chitinivibrionales	0.000319775	0.000190574	0.000746858	0.000440025	0.104507	0.0188301	-0.000427083	-0.000862904	-5.29062e-05	395	73841135	0.000534932	263	118932604	0.000221134	205	44126527	0.000464573	99	169345175	5.84605e-05	682	42246903	0.00161432	511	57040879	0.000895849	227	52476805	0.000432572	258	33077365	0.00077999	251	53295178	0.000470962	174	60531153	0.000287455
Chitinophagales	0.473325	0.320096	2.09527	0.881273	0.00705742	0.00303545	-1.62195	-2.41359	-0.853961	144921	73841135	0.196261	1209891	118932604	1.01729	137639	44126527	0.311919	622901	169345175	0.367829	483852	42246903	1.1453	1498524	57040879	2.62711	1534633	52476805	2.9244	392444	33077365	1.18644	738539	53295178	1.38575	1999117	60531153	3.30263
Chlamydiales	0.0131887	0.0117524	0.0226828	0.00699322	0.25288	0.0383152	-0.0094941	-0.0206078	0.00452212	8371	73841135	0.0113365	5956	118932604	0.00500788	14517	44126527	0.0328986	5947	169345175	0.00351176	10827	42246903	0.0256279	18890	57040879	0.0331166	11439	52476805	0.0217982	9120	33077365	0.0275717	7586	53295178	0.0142339	8322	60531153	0.0137483
Chlorobiales	0.0165608	0.00713263	0.0517223	0.0181844	0.00613397	0.00282022	-0.0351616	-0.0515036	-0.018844	9889	73841135	0.0133923	27177	118932604	0.0228508	10428	44126527	0.023632	10784	169345175	0.00636806	32539	42246903	0.077021	40646	57040879	0.0712577	19750	52476805	0.0376357	19393	33077365	0.0586292	18551	53295178	0.034808	18754	60531153	0.0309824
Chloroflexales	0.0172586	0.00669546	0.071045	0.0691047	0.13323	0.0229212	-0.0537864	-0.114156	-0.00565273	8283	73841135	0.0112173	32679	118932604	0.0274769	8394	44126527	0.0190226	19166	169345175	0.0113177	31221	42246903	0.0739013	120717	57040879	0.211632	8581	52476805	0.016352	29033	33077365	0.087773	7206	53295178	0.0135209	13977	60531153	0.0230906
Chromatiales	0.153693	0.0529653	0.30639	0.151582	0.0835311	0.0157378	-0.152696	-0.280184	-0.0149683	106775	73841135	0.144601	165514	118932604	0.139166	105229	44126527	0.238471	156704	169345175	0.0925353	189415	42246903	0.448352	232307	57040879	0.407264	114979	52476805	0.219104	166045	33077365	0.50199	69125	53295178	0.129702	79856	60531153	0.131925
Chroococcales	74.7533	12.1033	0.959654	1.17326	0	0	73.7937	60.4468	85.6429	57300063	73841135	77.5991	89819014	118932604	75.5209	24734519	44126527	56.0536	152138982	169345175	89.8396	108120	42246903	0.255924	1228705	57040879	2.15408	20446	52476805	0.038962	993232	33077365	3.00275	126708	53295178	0.237748	41439	60531153	0.068459
Chroococcidiopsidales	0.00775625	0.00299358	0.021411	0.0274347	0.319287	0.0461379	-0.0136548	-0.0351927	0.00601519	9024	73841135	0.0122208	5378	118932604	0.00452189	2475	44126527	0.00560887	14688	169345175	0.00867341	2243	42246903	0.00530926	39942	57040879	0.0700235	752	52476805	0.00143301	15956	33077365	0.0482384	800	53295178	0.00150107	1187	60531153	0.00196097
Chrysiogenales	0.00164369	0.000908635	0.00420244	0.00189826	0.0396794	0.00889175	-0.00255875	-0.004177	-0.000687537	1151	73841135	0.00155875	1778	118932604	0.00149496	1339	44126527	0.00303446	824	169345175	0.00048658	2426	42246903	0.00574243	3657	57040879	0.00641119	1338	52476805	0.0025497	1974	33077365	0.00596783	1600	53295178	0.00300215	933	60531153	0.00154136
Chthoniobacterales	0.00943587	0.00648907	0.159867	0.12676	0.0347464	0.00827296	-0.150431	-0.254912	-0.0570966	4674	73841135	0.00632981	24558	118932604	0.0206487	2514	44126527	0.00569725	8582	169345175	0.00506776	82397	42246903	0.195037	105735	57040879	0.185367	26230	52476805	0.049984	135204	33077365	0.408751	40989	53295178	0.0769094	26120	60531153	0.0431513
Chthonomonadales	0.00065857	0.000333166	0.00669093	0.00253605	0.0012488	0.00158639	-0.00603236	-0.00826468	-0.00393738	414	73841135	0.000560663	1353	118932604	0.00113762	320	44126527	0.000725187	357	169345175	0.000210812	2414	42246903	0.00571403	2400	57040879	0.00420751	1874	52476805	0.0035711	3377	33077365	0.0102094	5196	53295178	0.00974947	4052	60531153	0.00669407
Clostridiales	0.114132	0.0367952	0.318885	0.0964982	0.00332536	0.00187932	-0.204753	-0.2948	-0.120038	108840	73841135	0.147398	146856	118932604	0.123478	58923	44126527	0.133532	88266	169345175	0.0521219	171844	42246903	0.406761	247792	57040879	0.434411	124365	52476805	0.23699	132347	33077365	0.400113	127528	53295178	0.239286	118490	60531153	0.19575
Coprothermobacterales	0.00017577	8.83497e-05	0.000583746	0.000267168	0.0159904	0.00507633	-0.000407976	-0.000620702	-0.000163501	212	73841135	0.000287103	175	118932604	0.000147142	97	44126527	0.000219822	83	169345175	4.90123e-05	258	42246903	0.000610696	465	57040879	0.000815205	463	52476805	0.000882295	246	33077365	0.000743711	138	53295178	0.000258935	116	60531153	0.000191637
Coriobacteriales	0.00648987	0.00106789	0.0143824	0.00446764	0.00661244	0.00293886	-0.00789254	-0.0112919	-0.0041634	4498	73841135	0.00609146	9901	118932604	0.00832488	2528	44126527	0.00572898	9846	169345175	0.00581416	7560	42246903	0.0178948	11756	57040879	0.0206098	6825	52476805	0.0130057	5590	33077365	0.0168998	4350	53295178	0.00816209	5885	60531153	0.00972227
Corynebacteriales	0.212281	0.186956	0.98476	0.527637	0.0203876	0.00604076	-0.772479	-1.21352	-0.304349	37018	73841135	0.0501319	623782	118932604	0.524484	38973	44126527	0.088321	315299	169345175	0.186187	265002	42246903	0.62727	785659	57040879	1.37736	289059	52476805	0.550832	570664	33077365	1.72524	143461	53295178	0.269182	822420	60531153	1.35867
Cytophagales	1.18687	0.576878	3.93565	1.88505	0.0189522	0.00574308	-2.74878	-4.37233	-1.23944	573606	73841135	0.776811	1948390	118932604	1.63823	820083	44126527	1.85848	802656	169345175	0.473976	689818	42246903	1.63283	1258330	57040879	2.20601	3525523	52476805	6.71825	861773	33077365	2.60533	2946924	53295178	5.52944	2979376	60531153	4.92205
Deferribacterales	0.00244644	0.00107378	0.00689649	0.00250319	0.00994737	0.00378947	-0.00445004	-0.0065321	-0.00218928	1963	73841135	0.00265841	3328	118932604	0.00279822	1601	44126527	0.0036282	1187	169345175	0.000700935	3998	42246903	0.00946342	5835	57040879	0.0102295	2990	52476805	0.00569776	2628	33077365	0.00794501	2487	53295178	0.00466646	2044	60531153	0.00337677
Dehalococcoidales	0.000816052	0.000387707	0.00167894	0.000628205	0.0504354	0.0104259	-0.000862887	-0.00150906	-0.000270908	809	73841135	0.0010956	1028	118932604	0.000864355	501	44126527	0.00113537	286	169345175	0.000168886	897	42246903	0.00212323	1392	57040879	0.00244036	454	52476805	0.000865144	765	33077365	0.00231276	631	53295178	0.00118397	695	60531153	0.00114817
Deinococcales	0.0313335	0.0114089	0.230453	0.246523	0.119316	0.0209326	-0.19912	-0.401134	-0.0223895	10946	73841135	0.0148237	52750	118932604	0.0443529	11940	44126527	0.0270586	66212	169345175	0.0390988	30577	42246903	0.0723769	54566	57040879	0.0956612	12170	52476805	0.0231912	211705	33077365	0.64003	23867	53295178	0.0447827	306698	60531153	0.506678
Desulfarculales	0.00266303	0.00160205	0.00484829	0.00269088	0.198359	0.0316741	-0.00218526	-0.00481119	0.000441471	2126	73841135	0.00287915	2602	118932604	0.00218779	2217	44126527	0.00502419	950	169345175	0.000560984	3868	42246903	0.0091557	3659	57040879	0.0064147	1246	52476805	0.00237438	2152	33077365	0.00650596	1569	53295178	0.00294398	1026	60531153	0.00169499
Desulfobacterales	0.0719663	0.0386502	0.124978	0.0634415	0.190335	0.0307612	-0.0530117	-0.120139	0.00973079	88393	73841135	0.119707	68294	118932604	0.0574224	41332	44126527	0.093667	28905	169345175	0.0170687	95868	42246903	0.226923	101393	57040879	0.177755	37905	52476805	0.0722319	48481	33077365	0.146569	37217	53295178	0.0698318	34235	60531153	0.0565577
Desulfovibrionales	0.0340108	0.0161303	0.0772255	0.0336142	0.04689	0.0099833	-0.0432147	-0.0750773	-0.0141767	28975	73841135	0.0392396	39990	118932604	0.0336241	23814	44126527	0.0539675	15600	169345175	0.00921195	50421	42246903	0.119348	65245	57040879	0.114383	23943	52476805	0.0456259	31735	33077365	0.0959417	26648	53295178	0.0500008	23034	60531153	0.0380531
Desulfurellales	0.000742879	0.000272439	0.00264168	0.00128613	0.0148947	0.00490362	-0.00189881	-0.00287845	-0.000888182	737	73841135	0.000998089	1087	118932604	0.000913963	338	44126527	0.000765979	497	169345175	0.000293483	2081	42246903	0.0049258	1861	57040879	0.00326257	953	52476805	0.00181604	1045	33077365	0.00315926	708	53295178	0.00132845	822	60531153	0.00135798
Desulfurobacteriales	0.000535451	0.000215134	0.00213365	0.000928174	0.00735407	0.00311283	-0.0015982	-0.00240109	-0.000817891	488	73841135	0.000660878	746	118932604	0.000627246	304	44126527	0.000688928	279	169345175	0.000164752	1389	42246903	0.00328781	1634	57040879	0.00286461	773	52476805	0.00147303	986	33077365	0.00298089	567	53295178	0.00106389	685	60531153	0.00113165
Desulfurococcales	0.00100848	0.000600449	0.00298442	0.00141102	0.0299952	0.00757124	-0.00197594	-0.00328199	-0.000793811	913	73841135	0.00123644	817	118932604	0.000686944	819	44126527	0.00185603	431	169345175	0.00025451	1553	42246903	0.00367601	3229	57040879	0.00566085	1628	52476805	0.00310232	733	33077365	0.00221602	899	53295178	0.00168683	947	60531153	0.00156448
Desulfuromonadales	0.0353124	0.0151523	0.0937685	0.0488143	0.0441962	0.00958183	-0.0584562	-0.100065	-0.0172766	31319	73841135	0.042414	46585	118932604	0.0391692	21951	44126527	0.0497456	16800	169345175	0.00992057	74237	42246903	0.175722	72077	57040879	0.12636	25119	52476805	0.0478669	37637	33077365	0.113785	29732	53295178	0.0557874	26083	60531153	0.0430902
Dictyoglomales	0.000451486	0.000206402	0.00144995	0.000905683	0.0537464	0.0110249	-0.000998459	-0.00176225	-0.000299413	449	73841135	0.000608062	452	118932604	0.000380047	296	44126527	0.000670798	249	169345175	0.000147037	1152	42246903	0.00272683	1443	57040879	0.00252976	520	52476805	0.000990914	494	33077365	0.00149347	319	53295178	0.000598553	218	60531153	0.000360145
Eggerthellales	0.00225767	0.000734704	0.00911818	0.00444971	0.0112153	0.00415382	-0.0068605	-0.0105135	-0.00356294	1746	73841135	0.00236454	3574	118932604	0.00300506	1153	44126527	0.00261294	1775	169345175	0.00104816	4821	42246903	0.0114115	9280	57040879	0.016269	2293	52476805	0.00436955	4036	33077365	0.0122017	2673	53295178	0.00501546	3294	60531153	0.00544183
Elusimicrobiales	0.000441939	0.000192743	0.000921047	0.000573798	0.135603	0.02318	-0.000479108	-0.000956328	3.0929e-05	397	73841135	0.000537641	637	118932604	0.000535597	258	44126527	0.000584682	186	169345175	0.000109835	553	42246903	0.00130897	970	57040879	0.00170053	264	52476805	0.000503079	469	33077365	0.00141789	211	53295178	0.000395908	121	60531153	0.000199897
Endomicrobiales	0.000194085	7.31954e-05	0.000761502	0.000270556	0.00267943	0.00184563	-0.000567417	-0.00080084	-0.000349224	174	73841135	0.000235641	280	118932604	0.000235427	105	44126527	0.000237952	114	169345175	6.73181e-05	491	42246903	0.00116222	611	57040879	0.00107116	335	52476805	0.000638377	247	33077365	0.000746734	231	53295178	0.000433435	313	60531153	0.000517089
Enterobacterales	0.118403	0.0657639	0.492016	0.548546	0.181321	0.0296639	-0.373613	-0.876547	-0.0655245	85878	73841135	0.116301	112984	118932604	0.0949983	97860	44126527	0.221771	68656	169345175	0.040542	724583	42246903	1.71512	182924	57040879	0.320689	121909	52476805	0.23231	91255	33077365	0.275884	105309	53295178	0.197596	127420	60531153	0.210503
Entomoplasmatales	0.00203658	0.00176311	0.00364826	0.0014161	0.227206	0.0350221	-0.00161168	-0.00350193	0.000726971	1258	73841135	0.00170366	1184	118932604	0.000995522	2203	44126527	0.00499246	770	169345175	0.000454693	2048	42246903	0.00484769	3117	57040879	0.0054645	1687	52476805	0.00321475	1507	33077365	0.00455599	1180	53295178	0.00221408	964	60531153	0.00159257
Erysipelotrichales	0.00265935	0.000987713	0.00819238	0.00381856	0.0176746	0.00552502	-0.00553303	-0.00911599	-0.00226391	2550	73841135	0.00345336	3880	118932604	0.00326235	1299	44126527	0.00294381	1656	169345175	0.000977884	6011	42246903	0.0142283	6304	57040879	0.0110517	2778	52476805	0.00529377	3329	33077365	0.0100643	2320	53295178	0.00435311	2520	60531153	0.00416315
Euzebyales	0.00149304	0.000666772	0.00620792	0.0031508	0.0140622	0.00487003	-0.00471488	-0.00748808	-0.00233987	682	73841135	0.000923604	3115	118932604	0.00261913	591	44126527	0.00133933	1846	169345175	0.00109008	2822	42246903	0.00667978	4426	57040879	0.00775935	1953	52476805	0.00372164	4027	33077365	0.0121745	1805	53295178	0.0033868	2134	60531153	0.00352546
Ferrovales	0.0122213	0.00803665	0.0289679	0.00879656	0.0295072	0.00756594	-0.0167466	-0.0267591	-0.00633464	9389	73841135	0.0127151	10356	118932604	0.00870745	10905	44126527	0.024713	4656	169345175	0.00274941	12615	42246903	0.0298602	24488	57040879	0.0429306	15904	52476805	0.0303067	11386	33077365	0.0344223	10284	53295178	0.0192963	10285	60531153	0.0169913
Fervidicoccales	5.33563e-05	1.99831e-05	0.000189023	7.40833e-05	0.00597129	0.00279359	-0.000135666	-0.00019767	-6.46071e-05	31	73841135	4.1982e-05	100	118932604	8.40812e-05	25	44126527	5.66553e-05	52	169345175	3.07065e-05	97	42246903	0.000229603	133	57040879	0.000233166	150	52476805	0.000285841	68	33077365	0.000205579	51	53295178	9.56935e-05	51	60531153	8.42541e-05
Fibrobacterales	0.00197996	0.000832244	0.00667508	0.0017446	0.00145455	0.00158639	-0.00469512	-0.00638277	-0.003029	1869	73841135	0.00253111	2468	118932604	0.00207512	1199	44126527	0.00271719	1010	169345175	0.000596415	3826	42246903	0.00905629	4345	57040879	0.00761734	2747	52476805	0.00523469	2620	33077365	0.00792082	3396	53295178	0.00637206	2330	60531153	0.00384926
Fimbriimonadales	0.00184941	0.0007109	0.00938403	0.00337362	0.00197129	0.00169573	-0.00753462	-0.0105854	-0.0049679	1217	73841135	0.00164813	3182	118932604	0.00267546	1006	44126527	0.00227981	1345	169345175	0.000794236	4769	42246903	0.0112884	4290	57040879	0.00752092	2619	52476805	0.00499078	5158	33077365	0.0155937	4029	53295178	0.00755978	5660	60531153	0.00935056
Flavobacteriales	1.74906	1.50222	4.63955	1.98333	0.0562297	0.0114462	-2.8905	-5.0594	-0.816206	571384	73841135	0.773802	1740158	118932604	1.46315	1887206	44126527	4.27681	817051	169345175	0.482477	1155076	42246903	2.73411	1933826	57040879	3.39025	4524316	52476805	8.62155	1048635	33077365	3.17025	2807517	53295178	5.26786	2816696	60531153	4.6533
Frankiales	0.0120872	0.00737844	0.0709488	0.0249065	0.00170335	0.00158639	-0.0588617	-0.0816764	-0.0393175	4269	73841135	0.00578133	29337	118932604	0.0246669	3866	44126527	0.00876117	15477	169345175	0.00913932	28696	42246903	0.0679245	62680	57040879	0.109886	25952	52476805	0.0494542	32541	33077365	0.0983785	22768	53295178	0.0427206	34702	60531153	0.0573292
Fusobacteriales	0.117304	0.185192	0.0206327	0.00847555	0.41566	0.0580328	0.096671	-0.0188906	0.309117	323180	73841135	0.437669	5322	118932604	0.0044748	11234	44126527	0.0254586	2730	169345175	0.00161209	15058	42246903	0.0356428	12545	57040879	0.021993	8444	52476805	0.0160909	8539	33077365	0.0258152	7751	53295178	0.0145435	5878	60531153	0.0097107
Gaiellales	0.00104248	0.000614339	0.00580154	0.00337342	0.0178182	0.00552502	-0.00475906	-0.00762553	-0.00224727	483	73841135	0.000654107	2504	118932604	0.00210539	299	44126527	0.000677597	1241	169345175	0.000732823	4764	42246903	0.0112766	4454	57040879	0.00780844	1187	52476805	0.00226195	2576	33077365	0.0077878	1332	53295178	0.00249929	1922	60531153	0.00317522
Gemmatimonadales	0.399092	0.470718	0.131642	0.0950202	0.380589	0.0536986	0.26745	-0.0679758	0.804141	107218	73841135	0.145201	187323	118932604	0.157503	535183	44126527	1.21284	136874	169345175	0.0808255	60102	42246903	0.142264	179394	57040879	0.314501	26370	52476805	0.0502508	55328	33077365	0.167268	46867	53295178	0.0879385	16723	60531153	0.0276271
Geodermatophilales	0.0110938	0.00707036	0.054495	0.0172634	0.00162201	0.00158639	-0.0434012	-0.0593058	-0.0286646	3660	73841135	0.00495659	27507	118932604	0.0231282	3507	44126527	0.0079476	14128	169345175	0.00834272	20568	42246903	0.0486852	45711	57040879	0.0801373	21161	52476805	0.0403245	24902	33077365	0.0752841	17970	53295178	0.0337179	29552	60531153	0.0488211
Gloeobacterales	0.00220583	0.000842138	0.0124698	0.00926551	0.0458134	0.00985234	-0.010264	-0.017877	-0.00367664	2157	73841135	0.00292114	2763	118932604	0.00232316	1227	44126527	0.00278064	1352	169345175	0.000798369	5839	42246903	0.0138211	16427	57040879	0.0287986	2609	52476805	0.00497172	6373	33077365	0.019267	2220	53295178	0.00416548	2297	60531153	0.00379474
Gloeoemargaritales	0.00355399	0.00150588	0.0206235	0.0218576	0.131048	0.0226923	-0.0170695	-0.036384	-0.00210662	4520	73841135	0.00612125	2873	118932604	0.00241565	1379	44126527	0.0031251	4325	169345175	0.00255396	9407	42246903	0.0222667	36568	57040879	0.0641084	2284	52476805	0.0043524	9244	33077365	0.0279466	1400	53295178	0.00262688	1477	60531153	0.00244007
Glycomycetales	0.00214289	0.00122058	0.0110907	0.00340591	0.00101914	0.00158639	-0.00894783	-0.0120362	-0.0058712	825	73841135	0.00111726	5019	118932604	0.00422004	776	44126527	0.00175858	2499	169345175	0.00147568	4174	42246903	0.00988001	9763	57040879	0.0171158	5280	52476805	0.0100616	4484	33077365	0.0135561	3389	53295178	0.00635892	5794	60531153	0.00957193
Halanaerobiales	0.00496524	0.00207216	0.00779677	0.00276739	0.147598	0.0249111	-0.00283154	-0.00585328	0.000341722	3006	73841135	0.0040709	8497	118932604	0.00714438	2933	44126527	0.0066468	3385	169345175	0.00199888	4296	42246903	0.0101688	6694	57040879	0.0117354	2722	52476805	0.00518705	3088	33077365	0.00933569	3279	53295178	0.00615253	2543	60531153	0.00420114
Halobacteriales	0.00347412	0.00161489	0.00852713	0.00337451	0.0252823	0.00695046	-0.00505301	-0.00812844	-0.00201089	2123	73841135	0.00287509	5775	118932604	0.00485569	2235	44126527	0.00506498	1864	169345175	0.00110071	5439	42246903	0.0128743	6967	57040879	0.012214	3263	52476805	0.00621799	3363	33077365	0.0101671	2269	53295178	0.00425742	3288	60531153	0.00543191
Haloferacales	0.00150809	0.000617138	0.00525347	0.00276283	0.022823	0.00654422	-0.00374538	-0.00599413	-0.00150397	987	73841135	0.00133665	2626	118932604	0.00220797	839	44126527	0.00190135	993	169345175	0.000586376	3225	42246903	0.0076337	5212	57040879	0.00913731	1975	52476805	0.00376357	2265	33077365	0.00684758	1143	53295178	0.00214466	1207	60531153	0.00199401
Haloplasmatales	9.32434e-05	3.83466e-05	0.000376156	0.000317319	0.0944354	0.0173674	-0.000282913	-0.000585302	-8.35797e-05	112	73841135	0.000151677	123	118932604	0.00010342	27	44126527	6.11877e-05	96	169345175	5.66889e-05	450	42246903	0.00106517	172	57040879	0.000301538	70	52476805	0.000133392	119	33077365	0.000359763	91	53295178	0.000170747	137	60531153	0.00022633
Herpetosiphonales	0.00177505	0.000777025	0.00703555	0.00437503	0.0364115	0.00837046	-0.00526049	-0.0088222	-0.00193062	1175	73841135	0.00159125	3526	118932604	0.0029647	773	44126527	0.00175178	1342	169345175	0.000792464	3874	42246903	0.0091699	8195	57040879	0.0143669	1311	52476805	0.00249825	3199	33077365	0.00967127	1972	53295178	0.00370015	1699	60531153	0.00280682
Holophagales	0.00383028	0.00166891	0.0100967	0.00740018	0.116531	0.0205794	-0.00626647	-0.013248	-0.000723194	3978	73841135	0.00538724	3920	118932604	0.00329598	2342	44126527	0.00530747	2253	169345175	0.00133042	6431	42246903	0.0152224	4927	57040879	0.00863766	2783	52476805	0.0053033	7955	33077365	0.0240497	2155	53295178	0.00404352	2012	60531153	0.00332391
Holosporales	0.0197348	0.014141	0.0941394	0.0582395	0.0307225	0.0075858	-0.0744046	-0.125712	-0.0327585	18013	73841135	0.0243943	6901	118932604	0.00580245	18012	44126527	0.040819	13418	169345175	0.00792346	25545	42246903	0.060466	50830	57040879	0.0891115	15265	52476805	0.029089	70646	33077365	0.213578	55002	53295178	0.103203	42002	60531153	0.0693891
Hydrogenophilales	0.0541354	0.0355209	0.053352	0.0291496	0.976096	0.124542	0.000783431	-0.0419133	0.0421989	60200	73841135	0.0815264	37010	118932604	0.0311185	42049	44126527	0.0952919	14572	169345175	0.00860491	43654	42246903	0.103331	40633	57040879	0.0712349	22039	52476805	0.0419976	20290	33077365	0.061341	12306	53295178	0.0230903	11572	60531153	0.0191174
Ignavibacteriales	0.0170719	0.00924894	0.0241147	0.0183894	0.517847	0.0708167	-0.00704281	-0.0249434	0.00790384	21586	73841135	0.029233	21290	118932604	0.0179009	7928	44126527	0.0179665	5397	169345175	0.00318698	26488	42246903	0.0626981	16281	57040879	0.0285427	8676	52476805	0.016533	5875	33077365	0.0177614	5262	53295178	0.00987331	5617	60531153	0.00927952
Immundisolibacterales	0.00320719	0.00189743	0.00631086	0.00538518	0.288938	0.0425691	-0.00310367	-0.00846506	0.000911878	2034	73841135	0.00275456	3416	118932604	0.00287221	2747	44126527	0.00622528	1654	169345175	0.000976703	7463	42246903	0.0176652	3350	57040879	0.00587298	2430	52476805	0.00463062	2060	33077365	0.00622782	770	53295178	0.00144478	1225	60531153	0.00202375
Jiangellales	0.0057309	0.00409039	0.0186123	0.00698894	0.0127033	0.00449089	-0.0128814	-0.0194867	-0.0062919	1271	73841135	0.00172126	14796	118932604	0.0124407	2394	44126527	0.00542531	5650	169345175	0.00333638	6444	42246903	0.0152532	16772	57040879	0.0294035	5752	52476805	0.010961	8935	33077365	0.0270124	7112	53295178	0.0133445	9503	60531153	0.0156994
Kiloniellales	0.00334643	0.00183067	0.00733955	0.00242265	0.0353923	0.00835218	-0.00399312	-0.00642197	-0.00126592	2570	73841135	0.00348044	3374	118932604	0.0028369	2687	44126527	0.00608931	1658	169345175	0.000979065	4060	42246903	0.00961017	5612	57040879	0.00983856	2773	52476805	0.00528424	3194	33077365	0.00965615	3043	53295178	0.00570971	2384	60531153	0.00393847
Kineosporiales	0.00481375	0.003872	0.0290592	0.011281	0.00282775	0.00184563	-0.0242454	-0.0345093	-0.015247	1154	73841135	0.00156281	13533	118932604	0.0113787	1112	44126527	0.00252003	6424	169345175	0.00379344	10681	42246903	0.0252823	26267	57040879	0.0460494	9806	52476805	0.0186864	14172	33077365	0.042845	9181	53295178	0.0172267	14688	60531153	0.0242652
Kiritimatiellales	0.00131299	0.000609777	0.00757764	0.0025023	0.000995215	0.00158639	-0.00626465	-0.0082564	-0.00434769	1057	73841135	0.00143145	2543	118932604	0.00213819	555	44126527	0.00125775	719	169345175	0.000424577	5146	42246903	0.0121808	4870	57040879	0.00853774	2589	52476805	0.00493361	2824	33077365	0.00853756	3061	53295178	0.00574348	3349	60531153	0.00553269
Kordiimonadales	0.00367343	0.00189839	0.00776512	0.00283923	0.0473541	0.0099833	-0.00409169	-0.0067517	-0.0011517	2909	73841135	0.00393954	3759	118932604	0.00316061	2845	44126527	0.00644737	1941	169345175	0.00114618	5181	42246903	0.0122636	5667	57040879	0.00993498	3073	52476805	0.00585592	2911	33077365	0.00880058	3116	53295178	0.00584668	2354	60531153	0.00388891
Kosmotogales	0.000838454	0.000331113	0.00271446	0.0014738	0.0303876	0.00757322	-0.00187601	-0.00319739	-0.000681315	762	73841135	0.00103195	1209	118932604	0.00101654	459	44126527	0.00104019	449	169345175	0.000265139	1988	42246903	0.00470567	2378	57040879	0.00416894	714	52476805	0.0013606	1148	33077365	0.00347065	952	53295178	0.00178628	481	60531153	0.000794632
Ktedonobacterales	0.00266286	0.00091856	0.00955858	0.00591693	0.0401818	0.00891244	-0.00689571	-0.0117592	-0.00229972	2074	73841135	0.00280873	4048	118932604	0.00340361	1464	44126527	0.00331773	1899	169345175	0.00112138	5088	42246903	0.0120435	10515	57040879	0.0184341	2215	52476805	0.00422091	4979	33077365	0.0150526	1897	53295178	0.00355942	2446	60531153	0.00404089
Lactobacillales	0.498396	0.771883	0.528919	0.539386	0.957211	0.123091	-0.0305231	-0.796545	0.911467	58032	73841135	0.0785903	54438	118932604	0.0457721	809739	44126527	1.83504	57884	169345175	0.0341811	691934	42246903	1.63783	106048	57040879	0.185916	391070	52476805	0.745224	113352	33077365	0.342688	71262	53295178	0.133712	77564	60531153	0.128139
Legionellales	0.0378243	0.00911166	0.279377	0.251468	0.0737081	0.0141406	-0.241553	-0.449323	-0.049514	22705	73841135	0.0307484	35244	118932604	0.0296336	23154	44126527	0.0524718	65102	169345175	0.0384434	244936	42246903	0.579773	373552	57040879	0.654885	40684	52476805	0.0775276	88762	33077365	0.268347	29502	53295178	0.0553559	24440	60531153	0.0403759
Lentisphaerales	0.000997529	0.000491323	0.00707737	0.00178053	0.000263158	0.00158639	-0.00607985	-0.00752236	-0.00456992	722	73841135	0.000977775	2094	118932604	0.00176066	378	44126527	0.000856628	669	169345175	0.000395051	3943	42246903	0.00933323	4253	57040879	0.00745606	2920	52476805	0.00556436	2250	33077365	0.00680223	4800	53295178	0.00900644	2604	60531153	0.00430192
Limnochordales	0.000418449	0.000137157	0.00148128	0.000727657	0.0151005	0.00491072	-0.00106283	-0.00164615	-0.000507305	388	73841135	0.000525452	532	118932604	0.000447312	227	44126527	0.00051443	316	169345175	0.000186601	1020	42246903	0.00241438	1408	57040879	0.00246841	544	52476805	0.00103665	499	33077365	0.00150858	365	53295178	0.000684865	469	60531153	0.000774808
Magnetococcales	0.00241511	0.0010326	0.00642714	0.00275352	0.0221435	0.00641842	-0.00401203	-0.00642651	-0.0016344	1732	73841135	0.00234558	3165	118932604	0.00266117	1665	44126527	0.00377324	1491	169345175	0.00088045	3555	42246903	0.00841482	5745	57040879	0.0100717	2848	52476805	0.00542716	2819	33077365	0.00852244	1816	53295178	0.00340744	1646	60531153	0.00271926
Marinilabiliales	0.0772432	0.0365606	0.144914	0.0255847	0.0263971	0.00703923	-0.0676711	-0.11051	-0.0273408	89577	73841135	0.12131	92796	118932604	0.078024	39471	44126527	0.0894496	34189	169345175	0.0201889	76910	42246903	0.182049	93232	57040879	0.163448	80984	52476805	0.154323	46046	33077365	0.139207	68169	53295178	0.127908	62075	60531153	0.10255
Mariprofundales	0.00105513	0.000486759	0.00390616	0.00162474	0.00763158	0.00317982	-0.00285103	-0.00425336	-0.00149156	922	73841135	0.00124863	1262	118932604	0.00106111	716	44126527	0.00162261	488	169345175	0.000288169	2550	42246903	0.00603595	3173	57040879	0.00556268	1415	52476805	0.00269643	1587	33077365	0.00479784	1359	53295178	0.00254995	1086	60531153	0.00179412
Mesoaciditogales	0.000132123	5.4921e-05	0.00075642	0.000273312	0.00169856	0.00158639	-0.000624297	-0.000857754	-0.000418226	151	73841135	0.000204493	176	118932604	0.000147983	55	44126527	0.000124642	87	169345175	5.13744e-05	540	42246903	0.0012782	450	57040879	0.000788908	341	52476805	0.000649811	264	33077365	0.000798129	350	53295178	0.00065672	222	60531153	0.000366753
Methanobacteriales	0.00400563	0.00165769	0.00710237	0.00262908	0.0846746	0.0157901	-0.00309674	-0.00573069	-0.000352577	3149	73841135	0.00426456	7628	118932604	0.00641372	1570	44126527	0.00355795	3025	169345175	0.00178629	4877	42246903	0.011544	4965	57040879	0.00870428	3310	52476805	0.00630755	2576	33077365	0.0077878	2462	53295178	0.00461955	2210	60531153	0.00365101
Methanocellales	0.000440272	0.000206969	0.00113246	0.000388115	0.012799	0.00449089	-0.000692191	-0.001039	-0.000354991	491	73841135	0.000664941	600	118932604	0.000504487	216	44126527	0.000489501	173	169345175	0.000102158	749	42246903	0.00177291	665	57040879	0.00116583	713	52476805	0.0013587	385	33077365	0.00116394	325	53295178	0.000609811	438	60531153	0.000723594
Methanococcales	0.00058117	0.000332027	0.00177346	0.00071504	0.0146268	0.00490362	-0.00119229	-0.00188235	-0.000582131	524	73841135	0.000709632	495	118932604	0.000416202	461	44126527	0.00104472	261	169345175	0.000154123	1174	42246903	0.0027789	1210	57040879	0.00212129	1288	52476805	0.00245442	443	33077365	0.00133928	541	53295178	0.0010151	564	60531153	0.000931752
Methanomassiliicoccales	0.000812063	0.000660455	0.00136509	0.000219974	0.208225	0.0326627	-0.000553028	-0.00114835	0.000231682	1402	73841135	0.00189867	698	118932604	0.000586887	286	44126527	0.000648136	194	169345175	0.000114559	683	42246903	0.00161669	833	57040879	0.00146036	503	52476805	0.000958519	518	33077365	0.00156603	708	53295178	0.00132845	763	60531153	0.00126051
Methanomicrobiales	0.018016	0.0204616	0.0114666	0.00590569	0.629349	0.0846068	0.00654939	-0.00983857	0.029856	39062	73841135	0.0529001	8050	118932604	0.00676854	4984	44126527	0.0112948	1864	169345175	0.00110071	9534	42246903	0.0225673	8323	57040879	0.0145913	4280	52476805	0.00815598	3956	33077365	0.0119598	3082	53295178	0.00578289	3476	60531153	0.0057425
Methanonatronarchaeales	0.00015962	0.000113751	0.000437342	0.000197776	0.042445	0.00927759	-0.000277722	-0.000461943	-7.55453e-05	124	73841135	0.000167928	109	118932604	9.16485e-05	150	44126527	0.000339932	66	169345175	3.89737e-05	272	42246903	0.000643834	116	57040879	0.000203363	371	52476805	0.000706979	148	33077365	0.000447436	234	53295178	0.000439064	111	60531153	0.000183377
Methanopyrales	4.46918e-05	3.14241e-05	0.000254349	0.000273431	0.138258	0.0234834	-0.000209658	-0.000433138	-3.52092e-05	26	73841135	3.52107e-05	47	118932604	3.95182e-05	42	44126527	9.51808e-05	15	169345175	8.85765e-06	127	42246903	0.000300614	476	57040879	0.000834489	42	52476805	8.00354e-05	63	33077365	0.000190463	29	53295178	5.44139e-05	40	60531153	6.60817e-05
Methanosarcinales	0.0173019	0.0126256	0.0217032	0.0105021	0.652842	0.0870456	-0.00440131	-0.0180349	0.0118701	28204	73841135	0.0381955	11692	118932604	0.00983078	6991	44126527	0.0158431	9040	169345175	0.00533821	16121	42246903	0.038159	16934	57040879	0.0296875	6939	52476805	0.013223	8717	33077365	0.0263534	7814	53295178	0.0146617	4924	60531153	0.00813465
Methylacidiphilales	0.000728142	0.000291518	0.00570623	0.00251702	0.00289952	0.00184563	-0.00497808	-0.00710371	-0.00319655	692	73841135	0.000937147	912	118932604	0.000766821	427	44126527	0.000967672	408	169345175	0.000240928	1800	42246903	0.00426067	4353	57040879	0.00763137	5467	52476805	0.0104179	1410	33077365	0.00426273	1683	53295178	0.00315788	2728	60531153	0.00450677
Methylococcales	0.0852261	0.0352354	0.313366	0.44113	0.29845	0.0437289	-0.22814	-0.634989	0.0102292	75087	73841135	0.101687	101932	118932604	0.0857057	54920	44126527	0.12446	49197	169345175	0.0290513	546859	42246903	1.29444	106629	57040879	0.186934	50665	52476805	0.0965474	55031	33077365	0.166371	37883	53295178	0.0710815	39241	60531153	0.0648278
Micrococcales	0.184087	0.119197	0.683459	0.213512	0.00338278	0.00187932	-0.499372	-0.702858	-0.289733	40842	73841135	0.0553106	437262	118932604	0.367655	46970	44126527	0.106444	350438	169345175	0.206937	277187	42246903	0.656112	482442	57040879	0.845783	245163	52476805	0.467184	331503	33077365	1.0022	201368	53295178	0.377835	454973	60531153	0.751634
Micromonosporales	0.0224205	0.00961747	0.0985432	0.0310991	0.00148325	0.00158639	-0.0761226	-0.103682	-0.0515098	11943	73841135	0.0161739	45481	118932604	0.038241	9623	44126527	0.0218077	22793	169345175	0.0134595	40877	42246903	0.0967574	86079	57040879	0.150908	39302	52476805	0.074894	41864	33077365	0.126564	32500	53295178	0.0609811	49124	60531153	0.0811549
Micropepsales	0.000759413	0.000358614	0.00447412	0.00313393	0.0362632	0.00837046	-0.00371471	-0.00635846	-0.00144936	661	73841135	0.000895165	873	118932604	0.000734029	529	44126527	0.00119883	355	169345175	0.000209631	3670	42246903	0.00868703	1253	57040879	0.00219667	539	52476805	0.00102712	2949	33077365	0.00891546	1488	53295178	0.002792	1953	60531153	0.00322644
Mycoplasmatales	0.00171027	0.000730525	0.00631232	0.00179723	0.00150718	0.00158639	-0.00460204	-0.0060021	-0.00300022	1370	73841135	0.00185533	2112	118932604	0.0017758	1159	44126527	0.00262654	988	169345175	0.000583424	3208	42246903	0.00759346	4263	57040879	0.00747359	4064	52476805	0.00774437	2355	33077365	0.00711967	2739	53295178	0.0051393	1697	60531153	0.00280352
Myxococcales	0.195162	0.124311	0.523723	0.544429	0.24489	0.037531	-0.328561	-0.826025	0.0513347	80870	73841135	0.109519	322167	118932604	0.270882	157162	44126527	0.356162	74658	169345175	0.0440863	704956	42246903	1.66866	374142	57040879	0.655919	57698	52476805	0.10995	122552	33077365	0.370501	111326	53295178	0.208886	77738	60531153	0.128426
Nakamurellales	0.00229711	0.00156746	0.013551	0.00429693	0.00104306	0.00158639	-0.0112539	-0.0149138	-0.00758043	639	73841135	0.000865371	5884	118932604	0.00494734	711	44126527	0.00161128	2988	169345175	0.00176444	7296	42246903	0.0172699	11386	57040879	0.0199611	4769	52476805	0.00908782	4969	33077365	0.0150224	4234	53295178	0.00794443	7276	60531153	0.0120203
Nanoarchaeales	3.83365e-05	3.54174e-05	6.88685e-05	8.85882e-05	0.539354	0.073009	-3.0532e-05	-0.000112407	3.75863e-05	50	73841135	6.77129e-05	4	118932604	3.36325e-06	35	44126527	7.93174e-05	5	169345175	2.95255e-06	112	42246903	0.000265108	22	57040879	3.85688e-05	18	52476805	3.43009e-05	12	33077365	3.62786e-05	19	53295178	3.56505e-05	2	60531153	3.30408e-06
Natranaerobiales	0.000321295	0.000108391	0.000928761	0.000574703	0.0593828	0.0119063	-0.000607466	-0.00111065	-0.000195366	266	73841135	0.000360233	525	118932604	0.000441426	149	44126527	0.000337665	247	169345175	0.000145856	840	42246903	0.00198831	691	57040879	0.00121141	207	52476805	0.00039446	359	33077365	0.00108533	262	53295178	0.000491602	243	60531153	0.000401446
Natrialbales	0.00112459	0.000512416	0.00396392	0.00143736	0.00490909	0.00256684	-0.00283933	-0.00408532	-0.00169092	667	73841135	0.000903291	2138	118932604	0.00179766	605	44126527	0.00137106	722	169345175	0.000426348	2057	42246903	0.004869	3761	57040879	0.00659352	1649	52476805	0.00314234	1343	33077365	0.00406018	1431	53295178	0.00268505	1473	60531153	0.00243346
Nautiliales	0.00041278	0.000168911	0.00139184	0.000693119	0.0194019	0.00581331	-0.000979057	-0.00164841	-0.000435027	331	73841135	0.00044826	500	118932604	0.000420406	277	44126527	0.00062774	262	169345175	0.000154714	724	42246903	0.00171374	1530	57040879	0.00268229	534	52476805	0.00101759	497	33077365	0.00150254	468	53295178	0.000878128	337	60531153	0.000556738
Neisseriales	0.12757	0.082005	0.24365	0.140511	0.188823	0.0307029	-0.11608	-0.26746	0.0242806	92643	73841135	0.125463	111909	118932604	0.0940945	113617	44126527	0.25748	56295	169345175	0.0332428	136634	42246903	0.323418	146406	57040879	0.256669	87185	52476805	0.16614	166653	33077365	0.503828	62877	53295178	0.117979	56820	60531153	0.093869
Nevskiales	0.0377218	0.0178412	0.137893	0.145741	0.177828	0.0292721	-0.100171	-0.23398	-0.0116332	22094	73841135	0.029921	50346	118932604	0.0423315	28095	44126527	0.0636692	25343	169345175	0.0149653	193180	42246903	0.457264	65234	57040879	0.114364	38571	52476805	0.073501	34248	33077365	0.103539	16490	53295178	0.0309409	28902	60531153	0.0477473
Nitriliruptorales	0.000880317	0.000504228	0.00439502	0.00169099	0.00297608	0.00184563	-0.0035147	-0.0048327	-0.00207423	330	73841135	0.000446905	2069	118932604	0.00173964	294	44126527	0.000666266	1132	169345175	0.000668457	1931	42246903	0.00457075	3877	57040879	0.00679688	1314	52476805	0.00250396	2060	33077365	0.00622782	1250	53295178	0.00234543	2376	60531153	0.00392525
Nitrosomonadales	0.357581	0.169679	1.55111	0.62986	0.00502871	0.00257109	-1.19353	-1.75674	-0.721548	264904	73841135	0.358749	389820	118932604	0.327765	269396	44126527	0.610508	225741	169345175	0.133302	723597	42246903	1.71278	902809	57040879	1.58274	663911	52476805	1.26515	393309	33077365	1.18906	1485690	53295178	2.78766	465643	60531153	0.769262
Nitrosopumilales	0.000816448	0.000279237	0.00319869	0.00107146	0.00218182	0.00172431	-0.00238225	-0.00331781	-0.00156175	657	73841135	0.000889748	1113	118932604	0.000935824	481	44126527	0.00109005	593	169345175	0.000350172	2019	42246903	0.00477905	2597	57040879	0.00455288	1204	52476805	0.00229435	913	33077365	0.0027602	1480	53295178	0.00277699	1228	60531153	0.00202871
Nitrososphaerales	0.000276307	0.000100499	0.000902925	0.000297563	0.00316268	0.00187932	-0.000626618	-0.000865684	-0.000376138	189	73841135	0.000255955	343	118932604	0.000288399	186	44126527	0.000421515	236	169345175	0.00013936	555	42246903	0.00131371	583	57040879	0.00102207	546	52476805	0.00104046	334	33077365	0.00100975	224	53295178	0.000420301	370	60531153	0.000611255
Nitrospinales	0.00076329	0.000343315	0.00276778	0.00133291	0.0147751	0.00490362	-0.00200449	-0.00318096	-0.000933499	654	73841135	0.000885685	912	118932604	0.000766821	518	44126527	0.0011739	384	169345175	0.000226756	2021	42246903	0.00478378	1733	57040879	0.00303817	947	52476805	0.00180461	1373	33077365	0.00415087	807	53295178	0.00151421	796	60531153	0.00131503
Nitrospirales	0.0422243	0.0280376	0.058539	0.0281698	0.472598	0.0652985	-0.0163148	-0.0516599	0.0210646	63175	73841135	0.0855553	29205	118932604	0.0245559	20773	44126527	0.047076	19830	169345175	0.0117098	42104	42246903	0.0996617	46420	57040879	0.0813802	18831	52476805	0.0358844	25053	33077365	0.0757406	17584	53295178	0.0329936	15480	60531153	0.0255736
Nostocales	0.742326	0.265153	2.1704	2.25996	0.210426	0.0328149	-1.42807	-3.36919	0.280099	870201	73841135	1.17848	558072	118932604	0.469234	274147	44126527	0.621275	1185957	169345175	0.700319	1930261	42246903	4.569	3403468	57040879	5.96672	226933	52476805	0.432444	469994	33077365	1.42089	227466	53295178	0.426804	125011	60531153	0.206523
Oceanospirillales	0.0981541	0.0507278	0.247027	0.11107	0.0386651	0.00873787	-0.148873	-0.252364	-0.0480369	70340	73841135	0.0952586	104034	118932604	0.0874731	77632	44126527	0.17593	57500	169345175	0.0339543	177513	42246903	0.42018	184870	57040879	0.324101	101997	52476805	0.194366	100133	33077365	0.302724	68790	53295178	0.129074	67624	60531153	0.111718
Oligoflexales	0.00618661	0.0023494	0.00965418	0.00519148	0.246555	0.0375703	-0.00346757	-0.00820673	0.0012532	4837	73841135	0.00655055	9279	118932604	0.0078019	3594	44126527	0.00814476	3809	169345175	0.00224925	5933	42246903	0.0140436	9042	57040879	0.0158518	4000	52476805	0.00762242	4586	33077365	0.0138645	2058	53295178	0.00386151	1623	60531153	0.00268126
Opitutales	0.0231613	0.0114377	0.19286	0.0685373	0.000947368	0.00158639	-0.169699	-0.227959	-0.114251	16219	73841135	0.0219647	47049	118932604	0.0395594	10524	44126527	0.0238496	12314	169345175	0.00727154	106566	42246903	0.252246	103464	57040879	0.181386	76215	52476805	0.145236	62388	33077365	0.188612	160031	53295178	0.300273	54120	60531153	0.0894085
Orbales	0.00424526	0.00368767	0.00487068	0.00169882	0.804785	0.104687	-0.000625416	-0.00398711	0.00319109	2757	73841135	0.00373369	2550	118932604	0.00214407	4573	44126527	0.0103634	1253	169345175	0.000739909	3037	42246903	0.00718869	3536	57040879	0.00619906	2219	52476805	0.00422853	1960	33077365	0.0059255	1757	53295178	0.00329673	1444	60531153	0.00238555
Oscillatoriales	0.289077	0.0999342	1.02458	1.54933	0.340579	0.0485674	-0.735498	-1.9911	0.234642	325854	73841135	0.441291	191593	118932604	0.161094	125413	44126527	0.284212	456744	169345175	0.269712	83826	42246903	0.198419	2459627	57040879	4.31204	47605	52476805	0.0907163	473953	33077365	1.43286	35355	53295178	0.0663381	28495	60531153	0.0470749
Parachlamydiales	0.00858321	0.00295692	0.0234445	0.0175725	0.111684	0.019855	-0.0148613	-0.0300221	-0.00263811	4699	73841135	0.00636366	6671	118932604	0.00560906	5800	44126527	0.013144	15607	169345175	0.00921609	9329	42246903	0.0220821	33504	57040879	0.0587368	6832	52476805	0.0130191	9894	33077365	0.0299117	5407	53295178	0.0101454	4099	60531153	0.00677172
Parvularculales	0.00611583	0.00341345	0.0105781	0.00570608	0.214507	0.0332569	-0.00446227	-0.0101646	0.000661415	4754	73841135	0.00643815	5951	118932604	0.00500367	4965	44126527	0.0112517	2997	169345175	0.00176976	9270	42246903	0.0219424	7280	57040879	0.0127628	2595	52476805	0.00494504	3075	33077365	0.00929639	4797	53295178	0.00900081	3342	60531153	0.00552112
Pasteurellales	0.0120605	0.00715019	0.0298402	0.00918427	0.0183014	0.00560964	-0.0177797	-0.0277158	-0.00755736	8564	73841135	0.0115979	12103	118932604	0.0101764	10230	44126527	0.0231833	5562	169345175	0.00328442	18802	42246903	0.044505	21048	57040879	0.0368999	14065	52476805	0.0268023	10214	33077365	0.0308791	12919	53295178	0.0242405	9512	60531153	0.0157142
Pelagibacterales	0.0686767	0.0618803	11.6799	9.16204	0.0259426	0.00699435	-11.6113	-19.2216	-4.90033	34959	73841135	0.0473435	206828	118932604	0.173904	16920	44126527	0.0383443	25597	169345175	0.0151153	1155612	42246903	2.73538	3054090	57040879	5.35421	9749166	52476805	18.578	1368331	33077365	4.13676	15119780	53295178	28.3699	6601171	60531153	10.9054
Petrotogales	0.000946161	0.000402582	0.00869494	0.0108355	0.158067	0.0261809	-0.00774878	-0.017752	-0.00178953	1090	73841135	0.00147614	1155	118932604	0.000971138	439	44126527	0.000994866	580	169345175	0.000342496	2561	42246903	0.00606198	3192	57040879	0.00559599	2083	52476805	0.00396937	10803	33077365	0.0326598	1113	53295178	0.00208837	1086	60531153	0.00179412
Phycisphaerales	0.0353958	0.0171413	0.2296	0.226748	0.102531	0.0185997	-0.194205	-0.409236	-0.0634355	31199	73841135	0.0422515	27481	118932604	0.0231064	26498	44126527	0.06005	27392	169345175	0.0161752	66383	42246903	0.157131	414067	57040879	0.725913	75927	52476805	0.144687	53892	33077365	0.162927	15708	53295178	0.0294736	95319	60531153	0.157471
Planctomycetales	0.931629	0.845813	4.77713	3.74406	0.0677464	0.0133709	-3.8455	-7.39338	-0.64814	231139	73841135	0.313022	2842080	118932604	2.38966	234537	44126527	0.53151	833732	169345175	0.492327	4531539	42246903	10.7263	2864204	57040879	5.02132	530889	52476805	1.01166	2852320	33077365	8.62318	852833	53295178	1.60021	1016975	60531153	1.68009
Pleurocapsales	0.0317285	0.0178189	0.107256	0.140536	0.283612	0.0420167	-0.0755277	-0.203154	0.0265614	30677	73841135	0.0415446	13726	118932604	0.011541	7961	44126527	0.0180413	94473	169345175	0.0557872	10462	42246903	0.0247639	134521	57040879	0.235833	3941	52476805	0.00750998	119788	33077365	0.362145	4051	53295178	0.00760106	3441	60531153	0.00568468
Propionibacteriales	0.0518711	0.026716	0.256994	0.112551	0.00576555	0.0027455	-0.205123	-0.300359	-0.113977	13305	73841135	0.0180184	110000	118932604	0.0924894	19518	44126527	0.0442319	89321	169345175	0.0527449	106885	42246903	0.253001	187318	57040879	0.328393	78571	52476805	0.149725	152335	33077365	0.460542	67905	53295178	0.127413	134920	60531153	0.222893
Pseudomonadales	0.343271	0.148227	1.64819	1.54965	0.10856	0.019429	-1.30492	-2.62273	-0.328277	213723	73841135	0.289436	427409	118932604	0.359371	250240	44126527	0.567097	266175	169345175	0.157179	2105506	42246903	4.98381	454582	57040879	0.796941	202198	52476805	0.385309	587299	33077365	1.77553	446703	53295178	0.838168	671533	60531153	1.1094
Pseudonocardiales	0.0357886	0.0190215	0.185491	0.0585999	0.00117703	0.00158639	-0.149703	-0.196738	-0.0994075	13457	73841135	0.0182243	80207	118932604	0.067439	14603	44126527	0.0330935	41316	169345175	0.0243975	80372	42246903	0.190244	156294	57040879	0.274003	73815	52476805	0.140662	81347	33077365	0.24593	57024	53295178	0.106997	93892	60531153	0.155114
Puniceicoccales	0.00402978	0.00179465	0.0424768	0.0193909	0.0027177	0.00184563	-0.038447	-0.054937	-0.0228505	2443	73841135	0.00330845	8466	118932604	0.00711832	1302	44126527	0.00295061	4643	169345175	0.00274174	10015	42246903	0.0237059	26900	57040879	0.0471592	29768	52476805	0.056726	7588	33077365	0.0229402	40353	53295178	0.075716	17320	60531153	0.0286134
Rhizobiales	1.51317	0.752351	2.05468	0.727227	0.368144	0.0522189	-0.541516	-1.52889	0.463798	1101462	73841135	1.49166	1732487	118932604	1.4567	1153716	44126527	2.61456	829353	169345175	0.489741	1223578	42246903	2.89625	1618651	57040879	2.8377	692416	52476805	1.31947	857841	33077365	2.59344	701408	53295178	1.31608	826339	60531153	1.36515
Rhodobacterales	0.974	0.702937	1.54888	0.543169	0.27199	0.0409778	-0.574881	-1.29246	0.323139	710384	73841135	0.962044	624667	118932604	0.525228	934521	44126527	2.11782	492637	169345175	0.290907	1080404	42246903	2.55736	739262	57040879	1.29602	809910	52476805	1.54337	538037	33077365	1.6266	824793	53295178	1.54759	437243	60531153	0.722344
Rhodocyclales	0.526582	0.310965	0.29543	0.16228	0.280651	0.0418102	0.231153	-0.0584638	0.571402	319350	73841135	0.432483	585479	118932604	0.492278	450108	44126527	1.02004	273541	169345175	0.161529	236243	42246903	0.559196	223793	57040879	0.392338	109522	52476805	0.208706	125632	33077365	0.379813	67305	53295178	0.126287	64307	60531153	0.106238
Rhodospirillales	1.28687	0.756271	1.61133	0.377649	0.533761	0.0726205	-0.324453	-1.11141	0.573805	1214535	73841135	1.64479	535256	118932604	0.45005	1035342	44126527	2.3463	1196168	169345175	0.706349	736938	42246903	1.74436	797766	57040879	1.39859	462976	52476805	0.882249	634909	33077365	1.91947	1068410	53295178	2.0047	1040287	60531153	1.7186
Rhodothalassiales	3.47805e-05	3.78179e-05	9.54672e-06	7.62907e-06	0.302177	0.0440331	2.52338e-05	-1.99821e-06	6.83444e-05	14	73841135	1.89596e-05	18	118932604	1.51346e-05	44	44126527	9.97133e-05	9	169345175	5.31459e-06	10	42246903	2.36704e-05	7	57040879	1.22719e-05	3	52476805	5.71681e-06	4	33077365	1.20929e-05	1	53295178	1.87634e-06	1	60531153	1.65204e-06
Rhodothermales	0.00376886	0.00201838	0.0104515	0.00471954	0.028488	0.00737554	-0.00668268	-0.0109627	-0.00288993	1756	73841135	0.00237808	6986	118932604	0.00587391	2476	44126527	0.00561114	2053	169345175	0.00121232	7099	42246903	0.0168036	8888	57040879	0.0155818	2972	52476805	0.00566345	4163	33077365	0.0125856	3491	53295178	0.00655031	3344	60531153	0.00552443
Rickettsiales	0.125111	0.0798753	0.311703	0.158284	0.0671005	0.0133533	-0.186592	-0.328448	-0.0505279	105817	73841135	0.143304	29481	118932604	0.024788	107153	44126527	0.242831	151602	169345175	0.0895225	195319	42246903	0.462327	180379	57040879	0.316228	108417	52476805	0.2066	184287	33077365	0.557139	129812	53295178	0.243572	51061	60531153	0.0843549
Rubrobacterales	0.00172571	0.00068633	0.00471917	0.00241832	0.0376268	0.00857591	-0.00299346	-0.00498374	-0.000937646	1143	73841135	0.00154792	2698	118932604	0.00226851	1062	44126527	0.00240672	1151	169345175	0.000679677	2985	42246903	0.00706561	4032	57040879	0.00706861	1059	52476805	0.00201803	2397	33077365	0.00724665	1162	53295178	0.00218031	1656	60531153	0.00273578
Salinisphaerales	0.00455747	0.00237737	0.0102485	0.00546439	0.086244	0.0159711	-0.00569106	-0.0104711	-0.000891322	2933	73841135	0.00397204	5495	118932604	0.00462026	3594	44126527	0.00814476	2528	169345175	0.00149281	7304	42246903	0.0172888	8905	57040879	0.0156116	3932	52476805	0.00749283	4449	33077365	0.0134503	1791	53295178	0.00336053	2595	60531153	0.00428705
Saprospirales	0.08622	0.0464736	0.217934	0.0495599	0.00650239	0.00293886	-0.131714	-0.188633	-0.0710452	31713	73841135	0.0429476	138025	118932604	0.116053	64746	44126527	0.146728	66301	169345175	0.0391514	111573	42246903	0.264097	171642	57040879	0.300911	91870	52476805	0.175068	63119	33077365	0.190822	86291	53295178	0.161911	130016	60531153	0.214792
Selenomonadales	0.00882138	0.00323896	0.0284748	0.00945408	0.00335885	0.00187932	-0.0196534	-0.0275965	-0.0117459	6951	73841135	0.00941345	11324	118932604	0.00952136	5588	44126527	0.0126636	6244	169345175	0.00368714	14992	42246903	0.0354866	22792	57040879	0.0399573	11237	52476805	0.0214133	12478	33077365	0.0377237	10587	53295178	0.0198648	9929	60531153	0.0164031
Silvanigrellales	0.0177982	0.0103597	0.0101701	0.0078324	0.320081	0.0461379	0.00762814	-0.0050366	0.0190602	20806	73841135	0.0281767	20429	118932604	0.017177	10862	44126527	0.0246156	2072	169345175	0.00122354	5768	42246903	0.0136531	10923	57040879	0.0191494	1677	52476805	0.0031957	6733	33077365	0.0203553	1369	53295178	0.00256871	1270	60531153	0.00209809
Sneathiellales	0.00565955	0.00310487	0.0131575	0.00462077	0.0300957	0.00757124	-0.00749792	-0.012067	-0.00279594	4661	73841135	0.0063122	5180	118932604	0.00435541	4519	44126527	0.010241	2929	169345175	0.0017296	7330	42246903	0.0173504	11035	57040879	0.0193458	4965	52476805	0.00946132	5370	33077365	0.0162347	4865	53295178	0.00912841	4494	60531153	0.00742428
Solibacterales	0.0456489	0.0133479	0.0673081	0.0485431	0.396483	0.0556468	-0.0216592	-0.0666485	0.0161315	46612	73841135	0.0631247	51562	118932604	0.043354	11510	44126527	0.0260841	84728	169345175	0.0500327	66042	42246903	0.156324	28787	57040879	0.0504673	8841	52476805	0.0168474	34038	33077365	0.102904	12382	53295178	0.0232329	32731	60531153	0.054073
Solirubrobacterales	0.0180225	0.0171678	0.088528	0.108493	0.202789	0.0321888	-0.0705055	-0.167657	0.000217435	3190	73841135	0.00432009	56266	118932604	0.0473091	3432	44126527	0.00777763	21478	169345175	0.012683	133715	42246903	0.316508	69486	57040879	0.121818	8098	52476805	0.0154316	13903	33077365	0.0420318	9566	53295178	0.0179491	10550	60531153	0.017429
Sphaerobacterales	0.00124279	0.000511901	0.00358541	0.00228707	0.0681914	0.0133709	-0.00234262	-0.00428903	-0.000568926	693	73841135	0.000938501	2196	118932604	0.00184642	713	44126527	0.00161581	966	169345175	0.000570433	1998	42246903	0.00472934	4412	57040879	0.0077348	807	52476805	0.00153782	1441	33077365	0.00435645	863	53295178	0.00161928	929	60531153	0.00153475
Sphingobacteriales	0.343637	0.158357	1.06053	0.19755	0.000665072	0.00158639	-0.716888	-0.934574	-0.486297	162621	73841135	0.220231	691453	118932604	0.581382	172709	44126527	0.391395	307429	169345175	0.18154	386329	42246903	0.914455	762704	57040879	1.33712	633766	52476805	1.20771	296183	33077365	0.895425	427911	53295178	0.802908	729726	60531153	1.20554
Sphingomonadales	0.516412	0.119177	1.95554	0.945375	0.0114211	0.00417207	-1.43913	-2.18915	-0.753462	237885	73841135	0.322158	636749	118932604	0.535386	284624	44126527	0.645018	953556	169345175	0.563084	673108	42246903	1.59327	477491	57040879	0.837103	619631	52476805	1.18077	826384	33077365	2.49834	1019126	53295178	1.91223	2246631	60531153	3.71153
Spirochaetales	0.017038	0.00765801	0.0373855	0.0139426	0.0342057	0.0082176	-0.0203475	-0.0331732	-0.00704374	16874	73841135	0.0228518	20108	118932604	0.0169071	10504	44126527	0.0238043	7771	169345175	0.00458885	22788	42246903	0.05394	31175	57040879	0.0546538	15067	52476805	0.0287117	14265	33077365	0.0431262	12815	53295178	0.0240453	12007	60531153	0.0198361
Spirulinales	0.0101172	0.00390261	0.036399	0.0489716	0.280608	0.0418102	-0.0262818	-0.0690601	0.00682418	9032	73841135	0.0122317	4039	118932604	0.00339604	5226	44126527	0.0118432	22011	169345175	0.0129977	3595	42246903	0.0085095	76796	57040879	0.134633	2488	52476805	0.00474114	21160	33077365	0.0639712	2489	53295178	0.00467022	1131	60531153	0.00186846
Streptomycetales	0.0613291	0.0304392	0.308663	0.0990052	0.0013445	0.00158639	-0.247334	-0.329762	-0.163501	25665	73841135	0.034757	133305	118932604	0.112084	25306	44126527	0.0573487	69645	169345175	0.0411261	124249	42246903	0.294102	275128	57040879	0.482335	123810	52476805	0.235933	129928	33077365	0.3928	104317	53295178	0.195734	151977	60531153	0.251072
Streptosporangiales	0.0270321	0.0175633	0.149226	0.048	0.00141148	0.00158639	-0.122194	-0.165297	-0.0836148	8856	73841135	0.0119933	67763	118932604	0.056976	8643	44126527	0.0195869	33145	169345175	0.0195725	59037	42246903	0.139743	129177	57040879	0.226464	56830	52476805	0.108295	66374	33077365	0.200663	51281	53295178	0.0962207	75042	60531153	0.123973
Sulfolobales	0.000515237	0.000370195	0.00128176	0.00047209	0.0404402	0.00891244	-0.000766525	-0.00127786	-0.000251409	491	73841135	0.000664941	295	118932604	0.00024804	462	44126527	0.00104699	171	169345175	0.000100977	715	42246903	0.00169243	918	57040879	0.00160937	849	52476805	0.00161786	504	33077365	0.0015237	390	53295178	0.000731774	312	60531153	0.000515437
Synechococcales	1.36168	0.669974	8.66627	4.75745	0.01111	0.00415382	-7.30459	-11.2691	-3.39001	1821028	73841135	2.46614	1339826	118932604	1.12654	526834	44126527	1.19392	1117878	169345175	0.660118	2447881	42246903	5.79423	7473593	57040879	13.1022	1314216	52476805	2.50438	3779639	33077365	11.4267	2174806	53295178	4.08068	9133843	60531153	15.0895
Synergistales	0.00446385	0.00148212	0.0142433	0.0052604	0.00564593	0.00273742	-0.00977942	-0.0140491	-0.00586122	3362	73841135	0.00455302	6001	118932604	0.00504571	2716	44126527	0.00615503	3559	169345175	0.00210162	6391	42246903	0.0151277	13968	57040879	0.0244877	7459	52476805	0.0142139	4600	33077365	0.0139068	5290	53295178	0.00992585	4720	60531153	0.00779764
Syntrophobacterales	0.0241451	0.01475	0.0347995	0.022857	0.469871	0.0652598	-0.0106543	-0.0336377	0.0133865	36321	73841135	0.049188	20141	118932604	0.0169348	8488	44126527	0.0192356	19004	169345175	0.011222	32280	42246903	0.076408	27214	57040879	0.0477096	7116	52476805	0.0135603	13222	33077365	0.039973	9965	53295178	0.0186978	7535	60531153	0.0124481
Thermales	0.010461	0.00407918	0.0210023	0.00949527	0.0712201	0.0138628	-0.0105413	-0.0195991	-0.00216078	6126	73841135	0.00829619	14006	118932604	0.0117764	7216	44126527	0.016353	9176	169345175	0.00541852	11441	42246903	0.0270813	19356	57040879	0.0339336	6121	52476805	0.0116642	9746	33077365	0.0294643	4973	53295178	0.00933105	8801	60531153	0.0145396
Thermoanaerobacterales	0.00677209	0.0026127	0.0233191	0.00730867	0.00233014	0.00172603	-0.016547	-0.0227035	-0.0101139	6225	73841135	0.00843026	9440	118932604	0.00793727	3733	44126527	0.00845976	3829	169345175	0.00226106	12583	42246903	0.0297844	18678	57040879	0.0327449	8334	52476805	0.0158813	9612	33077365	0.0290591	8995	53295178	0.0168777	9423	60531153	0.0155672
Thermococcales	0.000666996	0.000331887	0.00232266	0.0007434	0.0031866	0.00187932	-0.00165566	-0.00231648	-0.000910402	768	73841135	0.00104007	695	118932604	0.000584365	387	44126527	0.000877023	282	169345175	0.000166524	1304	42246903	0.00308662	1684	57040879	0.00295227	1398	52476805	0.00266403	860	33077365	0.00259997	831	53295178	0.00155924	650	60531153	0.00107383
Thermodesulfobacteriales	0.00164733	0.000710162	0.00496583	0.0021588	0.0153684	0.00493765	-0.0033185	-0.00515677	-0.00150165	1507	73841135	0.00204087	2288	118932604	0.00192378	969	44126527	0.00219596	726	169345175	0.00042871	3095	42246903	0.00732598	4162	57040879	0.00729652	1499	52476805	0.0028565	2178	33077365	0.00658456	1917	53295178	0.00359695	1292	60531153	0.00213444
Thermoflexales	0.00122803	0.000441878	0.00369695	0.00197215	0.0330144	0.00801624	-0.00246892	-0.00406783	-0.00101766	846	73841135	0.0011457	2193	118932604	0.0018439	581	44126527	0.00131667	1026	169345175	0.000605863	1852	42246903	0.00438375	3919	57040879	0.00687051	954	52476805	0.00181795	1764	33077365	0.00533295	928	53295178	0.00174125	1232	60531153	0.00203532
Thermogemmatisporales	0.000760595	0.000365101	0.00343021	0.000962733	0.000770335	0.00158639	-0.00266962	-0.00354274	-0.00180603	417	73841135	0.000564726	1183	118932604	0.000994681	534	44126527	0.00121016	462	169345175	0.000272816	1699	42246903	0.0040216	2404	57040879	0.00421452	1378	52476805	0.00262592	1546	33077365	0.00467389	1672	53295178	0.00313724	1155	60531153	0.00190811
Thermoleophilales	0.000887948	0.000497237	0.00492199	0.00632704	0.204172	0.0322165	-0.00403404	-0.00998493	-0.000359873	218	73841135	0.000295228	1813	118932604	0.00152439	232	44126527	0.000525761	2043	169345175	0.00120641	7929	42246903	0.0187682	2623	57040879	0.00459846	771	52476805	0.00146922	953	33077365	0.00288112	564	53295178	0.00105826	458	60531153	0.000756635
Thermomicrobiales	0.000218726	8.03426e-05	0.000739888	0.000530742	0.0727703	0.0140619	-0.000521162	-0.000959119	-9.83266e-05	149	73841135	0.000201785	380	118932604	0.000319509	112	44126527	0.000253816	169	169345175	9.97962e-05	465	42246903	0.00110067	870	57040879	0.00152522	131	52476805	0.000249634	374	33077365	0.00113068	97	53295178	0.000182005	152	60531153	0.00025111
Thermoplasmatales	0.00756546	0.00613789	0.0185727	0.00718169	0.0588756	0.0118941	-0.0110073	-0.0187262	-0.00263906	13239	73841135	0.017929	6093	118932604	0.00512307	2352	44126527	0.00533013	3183	169345175	0.00187959	6219	42246903	0.0147206	17302	57040879	0.0303326	12406	52476805	0.0236409	4968	33077365	0.0150193	10621	53295178	0.0199286	4718	60531153	0.00779433
Thermoproteales	0.000918914	0.00054524	0.00306302	0.00111518	0.00779904	0.00319961	-0.0021441	-0.00322094	-0.00107598	920	73841135	0.00124592	720	118932604	0.000605385	712	44126527	0.00161354	357	169345175	0.000210812	1518	42246903	0.00359316	2285	57040879	0.0040059	2334	52476805	0.00444768	1019	33077365	0.00308066	1051	53295178	0.00197204	774	60531153	0.00127868
Thermotogales	0.00171816	0.000615287	0.00670333	0.00204096	0.00145933	0.00158639	-0.00498517	-0.00677059	-0.00332177	1550	73841135	0.0020991	2238	118932604	0.00188174	979	44126527	0.00221862	1140	169345175	0.000673181	4181	42246903	0.00989658	4893	57040879	0.00857806	2722	52476805	0.00518705	2369	33077365	0.007162	2826	53295178	0.00530254	2478	60531153	0.00409376
Thiotrichales	0.0555937	0.0287139	0.147167	0.0684887	0.0357081	0.00835278	-0.0915738	-0.149763	-0.0293265	42855	73841135	0.0580368	57711	118932604	0.0485241	43289	44126527	0.098102	29994	169345175	0.0177118	103105	42246903	0.244053	122276	57040879	0.214366	57680	52476805	0.109915	57878	33077365	0.174978	41413	53295178	0.077705	37522	60531153	0.0619879
Tissierellales	0.00356327	0.00130357	0.0141579	0.00327155	0.000392344	0.00158639	-0.0105947	-0.0135026	-0.00795311	3150	73841135	0.00426591	5190	118932604	0.00436382	1905	44126527	0.00431713	2212	169345175	0.00130621	7174	42246903	0.0169811	11068	57040879	0.0194036	6575	52476805	0.0125293	4891	33077365	0.0147865	5347	53295178	0.0100328	6788	60531153	0.0112141
Veillonellales	0.00300025	0.00117047	0.00874962	0.00229434	0.00226316	0.00172431	-0.00574937	-0.00781838	-0.00354778	2246	73841135	0.00304167	4384	118932604	0.00368612	1843	44126527	0.00417663	1857	169345175	0.00109658	4705	42246903	0.0111369	6244	57040879	0.0109465	3700	52476805	0.00705073	3512	33077365	0.0106175	4090	53295178	0.00767424	3070	60531153	0.00507177
Verrucomicrobiales	0.0637945	0.0389059	2.97092	2.66865	0.0475455	0.0099833	-2.90712	-5.26739	-1.09088	33603	73841135	0.0455072	154698	118932604	0.130072	21702	44126527	0.0491813	51511	169345175	0.0304178	429998	42246903	1.01782	870420	57040879	1.52596	4264234	52476805	8.12594	353484	33077365	1.06866	652134	53295178	1.22363	2943939	60531153	4.86351
Vibrionales	0.0855076	0.0682693	0.0999268	0.0312824	0.760746	0.099444	-0.0144192	-0.0827859	0.0531907	79286	73841135	0.107374	38575	118932604	0.0324343	82654	44126527	0.187311	25251	169345175	0.014911	62211	42246903	0.147256	67224	57040879	0.117852	45706	52476805	0.0870975	39444	33077365	0.119248	39447	53295178	0.0740161	32742	60531153	0.0540912
Victivallales	0.000575547	0.000201883	0.00285039	0.00173991	0.0236459	0.00670807	-0.00227484	-0.00377424	-0.00102887	509	73841135	0.000689318	945	118932604	0.000794568	248	44126527	0.00056202	434	169345175	0.000256281	1622	42246903	0.00383933	3581	57040879	0.00627795	700	52476805	0.00133392	755	33077365	0.00228253	781	53295178	0.00146542	1152	60531153	0.00190315
Xanthomonadales	0.30684	0.162467	0.358563	0.177423	0.708895	0.0940491	-0.0517233	-0.262405	0.162011	241373	73841135	0.326881	327597	118932604	0.275448	238589	44126527	0.540693	142821	169345175	0.0843372	211191	42246903	0.499897	230940	57040879	0.404868	148145	52476805	0.282306	213266	33077365	0.644749	86122	53295178	0.161594	95618	60531153	0.157965

## Sheet: Table S5c
Table S5c. Difference of KOs relative abundance between groups
KOs	Group I: mean rel. freq. (%)	Group I: std. dev. (%)	Group II: mean rel. freq. (%)	Group II: std. dev. (%)	p-values	p-values (corrected)	Difference between means (DM)	95.0% lower CI	95.0% upper CI	DCL-1	DCL-1: parent seq. count	DCL-1: rel. freq. (%)	DCL-2	DCL-2: parent seq. count	DCL-2: rel. freq. (%)	XYL-1	XYL-1: parent seq. count	XYL-1: rel. freq. (%)	XYL-2	XYL-2: parent seq. count	XYL-2: rel. freq. (%)	EL-1	EL-1: parent seq. count	EL-1: rel. freq. (%)	EL-2	EL-2: parent seq. count	EL-2: rel. freq. (%)	FXL-1	FXL-1: parent seq. count	FXL-1: rel. freq. (%)	FXL-2	FXL-2: parent seq. count	FXL-2: rel. freq. (%)	LGL-1	LGL-1: parent seq. count	LGL-1: rel. freq. (%)	LGL-2	LGL-2: parent seq. count	LGL-2: rel. freq. (%)
K00001	2.67362e-05	4.63084e-05	1.53009e-05	2.17804e-05	0.709303	0.771696	1.14352e-05	-6.91567e-05	9.20271e-05	0.272643	254938	0.000106945	0	336917	0	0	186060	0	0	326391	0	0.12644	251887	5.01971e-05	0	359171	0	0.145241	349066	4.16085e-05	0	267019	0	0	392166	0	0	487407	0
K00002	8.67071e-05	6.13503e-05	0.00444983	0.00231156	0.00829973	0.0430065	-0.00436313	-0.00702018	-0.00170608	0.440992	254938	0.00017298	0.315983	336917	9.37866e-05	0	186060	0	0.261314	326391	8.00616e-05	10.0241	251887	0.00397958	30.5512	359171	0.00850603	11.6751	349066	0.00334466	17.26	267019	0.00646396	8.42514	392166	0.00214836	10.9979	487407	0.00225642
K00003	0.0600296	0.00623016	0.0791457	0.00731528	0.00550556	0.0333917	-0.0191161	-0.0305804	-0.00765181	157.228	254938	0.0616728	223.525	336917	0.0663442	116.13	186060	0.0624155	162.17	326391	0.0496859	182.057	251887	0.0722773	244.935	359171	0.0681946	300.367	349066	0.0860486	203.547	267019	0.0762296	341.574	392166	0.0870994	414.417	487407	0.0850248
K00004	0.000214386	0.000202044	0.00111738	0.000510897	0.009425	0.0467856	-0.000902992	-0.00150723	-0.000298752	0.0526065	254938	2.0635e-05	1.7726	336917	0.000526124	0.0957362	186060	5.14546e-05	0.84643	326391	0.00025933	5.19245	251887	0.00206142	4.47115	359171	0.00124485	1.52554	349066	0.000437034	3.33341	267019	0.00124838	3.92819	392166	0.00100167	3.46506	487407	0.000710917
K00005	0.0366696	0.0027349	0.00701197	0.00386295	1.79231e-06	0.00118597	0.0296576	0.0242347	0.0350806	94.7697	254938	0.0371736	125.69	336917	0.037306	60.1293	186060	0.0323172	130.17	326391	0.0398815	13.1997	251887	0.00524033	34.8636	359171	0.00970668	8.11969	349066	0.00232612	28.3178	267019	0.0106052	9.38446	392166	0.00239298	57.5168	487407	0.0118006
K00007	8.47493e-05	5.79874e-05	0.000204826	0.000169684	0.192742	0.351342	-0.000120076	-0.000317922	7.77692e-05	0.0724851	254938	2.84324e-05	0.502674	336917	0.000149198	0.252805	186060	0.000135873	0.0832084	326391	2.54935e-05	1.25881	251887	0.000499753	0.16664	359171	4.63956e-05	0.499839	349066	0.000143193	0.189056	267019	7.08024e-05	1.45383	392166	0.000370719	0.4781	487407	9.80904e-05
K00008	0.00349093	0.00197305	0.0165377	0.00156818	0.000146139	0.00374807	-0.0130468	-0.0164364	-0.0096572	6.21829	254938	0.00243913	23.261	336917	0.00690407	4.51873	186060	0.00242865	7.15414	326391	0.00219189	40.7969	251887	0.0161965	56.49	359171	0.0157279	50.7155	349066	0.0145289	42.7049	267019	0.0159932	76.7505	392166	0.0195709	83.8777	487407	0.017209
K00009	0.000174394	0.000124165	0.000519967	0.000399957	0.119578	0.26088	-0.000345573	-0.000809103	0.000117957	0.349602	254938	0.000137132	0.702578	336917	0.000208531	0.00752096	186060	4.04223e-06	1.13542	326391	0.000347871	3.48748	251887	0.00138454	1.82503	359171	0.000508122	1.18226	349066	0.000338691	1.14063	267019	0.000427173	0.745934	392166	0.000190209	1.3212	487407	0.000271068
K00010	0.0033188	0.00104747	0.018628	0.00709813	0.00431338	0.0286275	-0.0153092	-0.0234519	-0.00716654	6.63396	254938	0.00260218	13.9174	336917	0.0041308	8.44388	186060	0.00453827	6.54075	326391	0.00200396	48.2509	251887	0.0191558	85.5141	359171	0.0238088	46.922	349066	0.0134421	82.1904	267019	0.0307807	35.7145	392166	0.00910698	75.4199	487407	0.0154737
K00012	0.075349	0.00859488	0.125875	0.0190352	0.00108569	0.0116813	-0.050526	-0.0734993	-0.0275526	191.904	254938	0.0752748	286.263	336917	0.0849654	147.827	186060	0.0794515	201.397	326391	0.0617043	244.338	251887	0.0970031	417.774	359171	0.116316	514.93	349066	0.147516	306.742	267019	0.114877	594.002	392166	0.151467	624.226	487407	0.128071
K00013	0.0959258	0.0180766	0.0630339	0.0105739	0.0422827	0.126143	0.0328919	0.00180639	0.0639774	259.616	254938	0.101835	355.247	336917	0.10544	121.243	186060	0.0651633	363.158	326391	0.111265	135.835	251887	0.0539269	171.604	359171	0.0477777	262.134	349066	0.0750958	152.936	267019	0.0572753	292.77	392166	0.0746546	338.616	487407	0.069473
K00014	0.0522693	0.0053355	0.0883558	0.0168132	0.00358134	0.0252104	-0.0360866	-0.0555955	-0.0165776	141.716	254938	0.0555885	198.455	336917	0.0589031	92.0076	186060	0.0494506	147.316	326391	0.0451348	162.553	251887	0.064534	287.424	359171	0.0800242	343.372	349066	0.0983686	207.254	267019	0.0776178	459.253	392166	0.117107	450.772	487407	0.0924836
K00015	0.00801193	0.00397552	0.0273754	0.0127621	0.0179864	0.0696407	-0.0193635	-0.0341568	-0.00457012	19.317	254938	0.00757711	23.068	336917	0.0068468	26.6196	186060	0.014307	10.8257	326391	0.00331678	36.2539	251887	0.0143929	68.8239	359171	0.0191619	86.7303	349066	0.0248463	58.2014	267019	0.0217967	210.748	392166	0.0537395	147.757	487407	0.0303149
K00016	0.0451374	0.0161636	0.00408068	0.00297314	0.02059	0.0761565	0.0410567	0.0117118	0.0704016	167.145	254938	0.0655631	164.762	336917	0.0489029	37.904	186060	0.020372	149.198	326391	0.0457115	23.2993	251887	0.00924988	12.7559	359171	0.00355148	2.10849	349066	0.000604038	17.8617	267019	0.00668929	8.11803	392166	0.00207005	11.3046	487407	0.00231934
K00018	0.00188137	0.00115423	0.00701545	0.00343485	0.019306	0.0728323	-0.00513408	-0.0091341	-0.00113406	2.40375	254938	0.000942876	12.9721	336917	0.00385023	2.80824	186060	0.00150933	3.99187	326391	0.00122303	35.9589	251887	0.0142758	26.3704	359171	0.00734201	13.6879	349066	0.0039213	16.9147	267019	0.00633465	17.7728	392166	0.00453197	27.7186	487407	0.00568696
K00019	0.015816	0.00865423	0.0232431	0.0033039	0.236103	0.398139	-0.00742704	-0.0226829	0.00782878	43.7945	254938	0.0171785	33.611	336917	0.00997605	54.5439	186060	0.0293153	22.1761	326391	0.00679433	56.6216	251887	0.022479	69.8228	359171	0.01944	95.5303	349066	0.0273674	57.9258	267019	0.0216935	110.005	392166	0.0280506	99.5679	487407	0.0204281
K00020	0.07805	0.00841959	0.0608689	0.00665894	0.0279743	0.0938672	0.0171811	0.00272037	0.0316418	221.837	254938	0.0870161	247.468	336917	0.0734508	123.878	186060	0.0665799	277.932	326391	0.0851529	169.715	251887	0.0673775	211.153	359171	0.0587891	176.939	349066	0.0506892	187.872	267019	0.0703589	243.361	392166	0.0620557	272.67	487407	0.0559429
K00021	0.000864746	0.000454848	0.00138323	0.000382148	0.153644	0.308735	-0.00051848	-0.0013028	0.000265842	1.41512	254938	0.000555082	4.71984	336917	0.00140089	2.24942	186060	0.00120898	0.959706	326391	0.000294035	4.84417	251887	0.00192315	6.1568	359171	0.00171417	4.42378	349066	0.00126732	4.15569	267019	0.00155633	3.51127	392166	0.000895354	4.59644	487407	0.00094304
K00023	0.0370248	0.00790822	0.0231781	0.00571772	0.0466819	0.13548	0.0138467	0.000301791	0.0273916	85.372	254938	0.0334873	91.4539	336917	0.0271443	90.674	186060	0.0487338	126.424	326391	0.0387338	52.8366	251887	0.0209763	59.551	359171	0.0165801	82.6447	349066	0.0236759	49.4374	267019	0.0185146	134.232	392166	0.0342283	122.308	487407	0.0250937
K00024	0.0706195	0.00690442	0.0922447	0.00737478	0.00464331	0.029917	-0.0216252	-0.033993	-0.0092573	158.248	254938	0.0620729	241.767	336917	0.0717585	125.881	186060	0.067656	264.346	326391	0.0809907	217.238	251887	0.0862442	318.63	359171	0.0887127	341.645	349066	0.0978739	215.943	267019	0.0808716	390.722	392166	0.099632	488.059	487407	0.100134
K00027	0.0449504	0.0127597	0.0453116	0.0107249	0.968677	0.978735	-0.000361204	-0.0223643	0.0216418	138.287	254938	0.0542434	192.594	336917	0.0571635	45.7588	186060	0.0245936	142.963	326391	0.043801	100.484	251887	0.0398924	187.128	359171	0.0521	215.426	349066	0.061715	124.232	267019	0.0465256	104.965	392166	0.0267655	218.704	487407	0.044871
K00029	0.0412066	0.0213246	0.0738083	0.0206883	0.0773833	0.192426	-0.0326017	-0.0700421	0.00483864	111.334	254938	0.0436708	103.668	336917	0.0307695	137.885	186060	0.0741081	53.1302	326391	0.0162781	156.179	251887	0.0620037	201.542	359171	0.056113	291.489	349066	0.0835052	131.234	267019	0.049148	433.797	392166	0.110616	397.064	487407	0.0814645
K00030	0.00178629	0.000732828	0.00364457	0.00159163	0.0568613	0.155027	-0.00185828	-0.00378634	6.97767e-05	3.22652	254938	0.00126561	6.37922	336917	0.00189341	5.46362	186060	0.00293649	3.42604	326391	0.00104967	12.5996	251887	0.00500207	22.2964	359171	0.00620774	8.6176	349066	0.00246876	10.4847	267019	0.00392659	10.7498	392166	0.00274114	7.4142	487407	0.00152115
K00031	0.0904097	0.0162362	0.119823	0.00551206	0.0473479	0.136813	-0.0294133	-0.0582257	-0.000600875	234.945	254938	0.0921576	330.646	336917	0.0981387	199.881	186060	0.107429	208.61	326391	0.0639141	297.782	251887	0.11822	425.547	359171	0.11848	405.228	349066	0.116089	302.857	267019	0.113421	478.587	392166	0.122037	636.994	487407	0.13069
K00033	0.0544774	0.01745	0.0346305	0.00170162	0.143199	0.294728	0.0198469	-0.0121023	0.0517962	193.24	254938	0.0757988	219.152	336917	0.0650463	55.9484	186060	0.0300702	153.386	326391	0.0469944	82.9836	251887	0.0329448	125.33	359171	0.0348942	113.145	349066	0.0324135	91.5262	267019	0.034277	146.979	392166	0.0374789	174.367	487407	0.0357744
K00034	0.000837254	0.000443656	0.00530816	0.00280985	0.0154352	0.0635959	-0.00447091	-0.00769402	-0.0012478	0.801293	254938	0.000314309	5.19666	336917	0.00154241	1.38757	186060	0.000745766	2.43659	326391	0.000746526	15.3625	251887	0.00609896	20.4841	359171	0.00570316	5.98124	349066	0.0017135	22.3237	267019	0.00836034	5.92921	392166	0.00151191	41.2401	487407	0.00846112
K00035	0.00114208	0.000475323	0.00104466	0.00105685	0.863232	0.898538	9.74229e-05	-0.00117716	0.001372	4.54393	254938	0.00178236	1.5176	336917	0.000450436	2.32881	186060	0.00125165	3.53765	326391	0.00108387	8.3951	251887	0.00333288	0.956529	359171	0.000266316	0.821394	349066	0.000235312	2.34485	267019	0.000878157	2.5347	392166	0.000646333	4.43025	487407	0.000908942
K00036	0.0577764	0.0109211	0.0404105	0.00335218	0.0668741	0.174078	0.0173659	-0.00211457	0.0368464	163.013	254938	0.0639422	214.364	336917	0.0636251	72.3247	186060	0.0388718	211.066	326391	0.0646665	106.684	251887	0.0423538	162.847	359171	0.0453396	120.826	349066	0.0346139	109.744	267019	0.0410996	149.668	392166	0.0381645	199.308	487407	0.0408915
K00038	0.00185104	0.00027012	0.00338169	0.00129357	0.0452142	0.131973	-0.00153064	-0.00301544	-4.58514e-05	5.21272	254938	0.0020447	4.79877	336917	0.00142432	3.38146	186060	0.00181741	6.91214	326391	0.00211775	14.6811	251887	0.00582845	15.4343	359171	0.00429719	10.6808	349066	0.00305981	6.69641	267019	0.00250784	9.10284	392166	0.00232117	11.0918	487407	0.00227566
K00039	2.6048e-05	2.62469e-05	0.000263802	0.000197639	0.04289	0.127667	-0.000237754	-0.000464518	-1.0991e-05	0	254938	0	0.190889	336917	5.66576e-05	0	186060	0	0.155148	326391	4.75343e-05	0.413728	251887	0.000164251	2.30997	359171	0.00064314	0.0833351	349066	2.38737e-05	0.816738	267019	0.000305872	0.503222	392166	0.000128319	1.54683	487407	0.000317358
K00040	0.00119322	0.000446212	0.00499811	0.00189978	0.00541984	0.0330535	-0.00380489	-0.00598816	-0.00162161	2.93188	254938	0.00115004	4.84042	336917	0.00143668	3.14644	186060	0.00169109	1.61589	326391	0.000495076	11.9806	251887	0.00475633	11.3893	359171	0.003171	15.4277	349066	0.00441969	7.11324	267019	0.00266395	30.0901	392166	0.0076728	35.6046	487407	0.00730489
K00041	0.000575554	0.000466421	0.00340662	0.00188968	0.0189462	0.0719259	-0.00283107	-0.00500452	-0.000657614	0.691097	254938	0.000271084	4.48063	336917	0.00132989	0.221448	186060	0.00011902	1.90033	326391	0.000582224	4.82637	251887	0.00191608	5.81789	359171	0.00161981	13.5114	349066	0.00387072	4.29795	267019	0.00160961	18.538	392166	0.00472709	32.6388	487407	0.00669642
K00042	2.87537e-05	1.69217e-05	5.95474e-05	4.77862e-05	0.232481	0.394544	-3.07937e-05	-8.66691e-05	2.50817e-05	0.0850345	254938	3.33549e-05	0.14328	336917	4.25267e-05	0	186060	0	0.127728	326391	3.91333e-05	0.308369	251887	0.000122423	0.393601	359171	0.000109586	0	349066	0	0.14548	267019	5.44829e-05	0	392166	0	0.345048	487407	7.07926e-05
K00043	0.00293788	0.00100746	0.00817032	0.00088763	0.000386841	0.00633596	-0.00523244	-0.00697754	-0.00348733	5.96783	254938	0.00234089	11.2004	336917	0.00332439	8.13457	186060	0.00437202	5.59507	326391	0.00171422	21.6524	251887	0.00859607	28.9802	359171	0.00806863	29.7755	349066	0.00853004	16.9115	267019	0.00633344	35.983	392166	0.00917546	40.5438	487407	0.00831827
K00045	0.0013776	0.00114017	0.00073206	0.000242338	0.401246	0.502088	0.000645543	-0.00141686	0.00270794	4.87523	254938	0.00191232	1.26253	336917	0.00037473	5.56289	186060	0.00298984	0.762196	326391	0.000233522	2.02874	251887	0.000805415	2.30794	359171	0.000642574	3.34133	349066	0.000957218	2.7839	267019	0.00104259	2.51351	392166	0.000640931	1.47993	487407	0.000303633
K00046	0.00522882	0.00189005	0.0200071	0.0040332	0.00014016	0.00370976	-0.0147782	-0.0196812	-0.00987525	11.5731	254938	0.00453957	25.2357	336917	0.00749019	11.8607	186060	0.00637467	8.1952	326391	0.00251085	64.8013	251887	0.0257263	52.0672	359171	0.0144965	58.6769	349066	0.0168097	50.0863	267019	0.0187576	97.0569	392166	0.024749	95.0607	487407	0.0195033
K00048	2.42296e-05	4.1967e-05	0.00017538	0.000325866	0.350863	0.505148	-0.000151151	-0.00052506	0.000222758	0.247083	254938	9.69186e-05	0	336917	0	0	186060	0	0	326391	0	2.26098	251887	0.000897617	0.0308246	359171	8.58215e-06	0	349066	0	0.331468	267019	0.000124136	0	392166	0	0.106964	487407	2.19455e-05
K00050	0	0	7.79675e-06	1.74341e-05	0.363217	0.499669	-7.79675e-06	-2.78389e-05	1.22454e-05	0	254938	0	0	336917	0	0	186060	0	0	326391	0	0.117834	251887	4.67805e-05	0	359171	0	0	349066	0	0	267019	0	0	392166	0	0	487407	0
K00052	0.0728958	0.00548352	0.0942414	0.0119046	0.00949683	0.0470011	-0.0213456	-0.0357677	-0.00692345	203.02	254938	0.079635	243.077	336917	0.0721475	120.18	186060	0.0645922	245.474	326391	0.0752086	200.766	251887	0.0797045	293.73	359171	0.08178	365.233	349066	0.104631	229.997	267019	0.0861351	424.022	392166	0.108123	512.139	487407	0.105074
K00053	0.0995222	0.0144895	0.0829357	0.00734013	0.139785	0.289955	0.0165865	-0.00851726	0.0416903	243.579	254938	0.0955442	350.409	336917	0.104004	147.403	186060	0.0792235	389.44	326391	0.119317	186.018	251887	0.0738498	287.735	359171	0.080111	289.584	349066	0.0829595	204.237	267019	0.0764877	347.879	392166	0.0887071	465.471	487407	0.0954994
K00054	0.00287514	0.00113069	0.00376872	0.00101568	0.305573	0.46643	-0.000893581	-0.00285652	0.00106935	9.15817	254938	0.00359231	9.15682	336917	0.00271783	7.59397	186060	0.00408147	3.61946	326391	0.00110893	7.73908	251887	0.00307244	18.8691	359171	0.00525352	12.6787	349066	0.00363217	13.2099	267019	0.00494717	9.39858	392166	0.00239658	16.1352	487407	0.00331042
K00055	0.00178315	0.00129391	0.00158016	0.000680283	0.813673	0.859527	0.000202989	-0.00203401	0.00243998	2.85518	254938	0.00111995	2.66656	336917	0.000791459	7.45682	186060	0.00400776	3.96048	326391	0.00121342	6.13786	251887	0.00243675	7.81633	359171	0.00217622	3.29669	349066	0.000944431	4.98815	267019	0.00186809	1.89992	392166	0.000484468	7.6571	487407	0.00157099
K00057	0.0606477	0.0140802	0.0733794	0.00342282	0.215438	0.375739	-0.0127317	-0.0380925	0.012629	129.035	254938	0.0506143	175.238	336917	0.0520123	102.501	186060	0.0550905	277.02	326391	0.0848735	178.464	251887	0.0708506	246.753	359171	0.0687007	273.47	349066	0.0783433	189.447	267019	0.0709489	298.966	392166	0.0762347	366.521	487407	0.0751982
K00058	0.10675	0.0072493	0.152227	0.0135276	0.000276917	0.00529583	-0.0454777	-0.0624749	-0.0284806	280.13	254938	0.109882	393.885	336917	0.116909	190.17	186060	0.102209	319.86	326391	0.0979988	363.593	251887	0.144347	574.24	359171	0.159879	592.525	349066	0.169746	415.008	267019	0.155422	497.963	392166	0.126978	765.185	487407	0.156991
K00059	0.148385	0.00626846	0.182752	0.0159768	0.00347457	0.024775	-0.0343667	-0.0532443	-0.0154891	358.132	254938	0.140478	526.751	336917	0.156344	283.398	186060	0.152316	471.321	326391	0.144404	536.879	251887	0.213143	667.867	359171	0.185947	589.376	349066	0.168844	506.52	267019	0.189694	668.281	392166	0.170408	821.174	487407	0.168478
K00060	0.00448561	0.00172987	0.00761297	0.00299389	0.0981154	0.227481	-0.00312736	-0.00698013	0.000725408	10.3398	254938	0.00405582	18.5244	336917	0.00549822	12.0851	186060	0.00649527	6.17904	326391	0.00189314	28.6835	251887	0.0113874	37.4784	359171	0.0104347	10.6867	349066	0.0030615	23.1595	267019	0.00867333	29.9121	392166	0.00762741	21.9015	487407	0.00449348
K00064	0.00365768	0.000868632	0.00992538	0.00135887	4.64826e-05	0.0024606	-0.0062677	-0.00808586	-0.00444954	11.8122	254938	0.00463335	10.0371	336917	0.00297911	8.17314	186060	0.00439275	8.56945	326391	0.00262552	21.7695	251887	0.00864255	33.8593	359171	0.00942706	43.4681	349066	0.0124527	23.5611	267019	0.00882374	36.2009	392166	0.00923102	53.4942	487407	0.0109753
K00065	0.00234531	0.00072948	0.0117209	0.00437116	0.0043124	0.0286497	-0.00937555	-0.0143895	-0.00436157	9.00713	254938	0.00353306	5.64081	336917	0.00167424	4.3646	186060	0.00234581	5.96686	326391	0.00182813	21.3986	251887	0.0084953	23.7421	359171	0.00661025	50.2706	349066	0.0144015	20.5625	267019	0.00770077	57.1119	392166	0.0145632	90.4343	487407	0.0185542
K00066	0.000854449	0.000633129	0.000764342	0.000350676	0.831576	0.873419	9.01069e-05	-0.00100145	0.00118167	1.82924	254938	0.000717523	2.3437	336917	0.000695632	3.48465	186060	0.00187287	0.430094	326391	0.000131772	2.51329	251887	0.000997783	3.72111	359171	0.00103603	0.729153	349066	0.000208887	2.8076	267019	0.00105146	3.74362	392166	0.0009546	1.64401	487407	0.000337296
K00067	0.0739565	0.00582128	0.0700193	0.00456029	0.360933	0.514829	0.00393722	-0.00605625	0.0139307	201.613	254938	0.0790829	240.205	336917	0.0712949	122.21	186060	0.0656833	260.346	326391	0.079765	154.395	251887	0.0612954	270.477	359171	0.075306	252.305	349066	0.07228	191.25	267019	0.0716241	283.729	392166	0.0723492	327.835	487407	0.067261
K00068	5.45376e-05	5.38957e-05	0.000146122	0.0001692	0.302492	0.463224	-9.15847e-05	-0.000287955	0.000104786	0.308166	254938	0.000120879	0.00994905	336917	2.95297e-06	0.175489	186060	9.43188e-05	0	326391	0	0.230383	251887	9.14629e-05	1.46265	359171	0.000407228	0.0850462	349066	2.43639e-05	0.944389	267019	0.000353678	0	392166	0	0	487407	0
K00073	5.55805e-06	9.62683e-06	8.36374e-06	1.87019e-05	0.787171	0.838492	-2.80568e-06	-2.60442e-05	2.04328e-05	0.0566784	254938	2.22322e-05	0	336917	0	0	186060	0	0	326391	0	0	251887	0	0	359171	0	0	349066	0	0.133997	267019	5.01824e-05	0	392166	0	0	487407	0
K00074	0.0323892	0.0133285	0.0588022	0.00765383	0.0326518	0.104174	-0.026413	-0.0493522	-0.00347372	59.1528	254938	0.0232028	130.595	336917	0.0387618	94.6104	186060	0.0508495	54.6466	326391	0.0167427	159.775	251887	0.0634311	240.248	359171	0.0668895	193.185	349066	0.0553434	171.218	267019	0.064122	171.877	392166	0.0438278	288.541	487407	0.0591992
K00075	0.0575919	0.00270721	0.0736548	0.0039367	0.000146601	0.00374539	-0.0160629	-0.0215093	-0.0106165	155.244	254938	0.0608946	200.255	336917	0.0594374	100.626	186060	0.0540824	182.626	326391	0.0559531	181.524	251887	0.0720657	259.873	359171	0.0723535	277.822	349066	0.0795899	187.951	267019	0.0703886	271.131	392166	0.0691368	382.099	487407	0.0783941
K00076	0.021208	0.0214912	0.00158763	0.000692652	0.211952	0.371717	0.0196203	-0.0198517	0.0590924	40.5733	254938	0.0159149	13.5916	336917	0.0040341	13.4352	186060	0.00722093	188.203	326391	0.0576619	4.89286	251887	0.00194248	7.18145	359171	0.00199945	3.26679	349066	0.000935864	7.2068	267019	0.00269899	2.67389	392166	0.000681825	6.17627	487407	0.00126717
K00077	0.0170251	0.00659133	0.0283171	0.0038957	0.0504923	0.143025	-0.011292	-0.0226219	3.78905e-05	42.0631	254938	0.0164993	44.1711	336917	0.0131104	51.8307	186060	0.027857	34.7073	326391	0.0106337	72.8211	251887	0.0289102	97.5113	359171	0.027149	78.9584	349066	0.0226199	71.5019	267019	0.0267778	139.953	392166	0.0356873	140.17	487407	0.0287583
K00087	8.24694e-06	6.00385e-06	9.87916e-06	1.19925e-05	0.804884	0.852147	-1.63222e-06	-1.6429e-05	1.31646e-05	0	254938	0	0.0450856	336917	1.33818e-05	0.0270614	186060	1.45445e-05	0.0165202	326391	5.06147e-06	0.0839205	251887	3.33167e-05	0.0498236	359171	1.38718e-05	0	349066	0	0	267019	0	0	392166	0	0.0589099	487407	1.20864e-05
K00088	0.0869336	0.017553	0.159927	0.02144	0.00107035	0.0115917	-0.0729935	-0.105731	-0.0402564	164.692	254938	0.0646007	306.827	336917	0.0910691	147.795	186060	0.0794341	367.616	326391	0.11263	333.21	251887	0.132285	546.714	359171	0.152216	661.506	349066	0.189507	381.804	267019	0.142987	608.808	392166	0.155243	913.033	487407	0.187324
K00090	0.0033828	0.00136462	0.00834479	0.00163997	0.00227738	0.0188604	-0.00496199	-0.00749261	-0.00243137	6.96689	254938	0.00273277	13.2088	336917	0.00392048	9.81179	186060	0.00527347	5.23684	326391	0.00160447	28.366	251887	0.0112614	29.5958	359171	0.00824004	33.7481	349066	0.0096681	18.9843	267019	0.00710972	28.0672	392166	0.00715697	32.3272	487407	0.00663249
K00091	0.017989	0.00816418	0.00853074	0.00279016	0.136248	0.284311	0.0094583	-0.00502451	0.0239411	52.1979	254938	0.0204747	88.8847	336917	0.0263818	38.3984	186060	0.0206377	14.5633	326391	0.00446192	28.741	251887	0.0114103	45.7038	359171	0.0127248	26.3551	349066	0.00755016	23.0211	267019	0.00862152	18.9456	392166	0.00483103	29.4719	487407	0.00604667
K00094	0	0	1.67408e-05	3.74336e-05	0.363217	0.507691	-1.67408e-05	-5.97745e-05	2.62928e-05	0	254938	0	0	336917	0	0	186060	0	0	326391	0	0.253008	251887	0.000100445	0	359171	0	0	349066	0	0	267019	0	0	392166	0	0	487407	0
K00096	0.00200687	0.000855931	0.00557629	0.000946954	0.00100678	0.0111403	-0.00356942	-0.0051167	-0.00202214	3.78252	254938	0.0014837	11.0083	336917	0.00326737	4.22192	186060	0.00226912	3.28774	326391	0.0010073	11.2055	251887	0.00444861	23.7857	359171	0.0066224	23.2299	349066	0.00665485	14.4434	267019	0.00540914	16.869	392166	0.00430149	29.3479	487407	0.00602124
K00097	0.0533278	0.000970547	0.0488044	0.0116616	0.42705	0.523488	0.00452343	-0.00886927	0.0179161	135.017	254938	0.0529607	175.251	336917	0.0520161	99.8496	186060	0.0536654	178.435	326391	0.0546689	107.043	251887	0.0424962	154.541	359171	0.0430272	184.122	349066	0.0527469	92.4005	267019	0.0346045	281.274	392166	0.0717233	235.067	487407	0.048228
K00098	0.00091032	0.000398225	0.00420916	0.000840032	8.78464e-05	0.00299629	-0.00329884	-0.00432249	-0.0022752	2.26471	254938	0.000888335	4.01824	336917	0.00119265	2.40049	186060	0.00129017	0.881657	326391	0.000270123	11.5768	251887	0.00459602	13.2679	359171	0.00369403	16.5067	349066	0.00472881	6.87359	267019	0.0025742	18.0577	392166	0.00460462	24.6497	487407	0.00505732
K00099	0.0789739	0.0128757	0.0804076	0.0114495	0.879236	0.911184	-0.0014337	-0.0237599	0.0208925	253.408	254938	0.0993996	269.778	336917	0.0800725	122.159	186060	0.0656559	230.979	326391	0.0707675	171.694	251887	0.0681632	254.347	359171	0.0708149	316.953	349066	0.0908002	181.779	267019	0.0680772	365.813	392166	0.0932803	445.05	487407	0.0913096
K00100	2.38014e-05	4.04434e-05	5.25645e-06	1.17538e-05	0.490079	0.581469	1.85449e-05	-5.37803e-05	9.08702e-05	0	254938	0	0	336917	0	0.174607	186060	9.38448e-05	0.00444136	326391	1.36075e-06	0.0794419	251887	3.15387e-05	0	359171	0	0	349066	0	0	267019	0	0	392166	0	0	487407	0
K00101	0.0137229	0.00475136	0.0668975	0.0184528	0.000850078	0.0100626	-0.0531746	-0.074417	-0.0319321	25.5656	254938	0.0100281	51.9437	336917	0.0154174	38.5401	186060	0.0207139	28.5016	326391	0.00873233	118.549	251887	0.0470643	171.594	359171	0.0477751	285.228	349066	0.0817118	136.273	267019	0.051035	330.876	392166	0.0843715	435.875	487407	0.0894272
K00102	0.0109349	0.00443409	0.0280921	0.0034494	0.00201893	0.0174176	-0.0171572	-0.0247669	-0.0095475	23.7366	254938	0.00931074	41.275	336917	0.0122508	31.9672	186060	0.0171812	16.3095	326391	0.00499693	65.6303	251887	0.0260554	99.411	359171	0.0276779	84.6256	349066	0.0242434	89.9264	267019	0.0336779	98.9196	392166	0.0252239	154.382	487407	0.0316741
K00104	0.0734846	0.015657	0.0631225	0.00774684	0.346236	0.501212	0.010362	-0.0168025	0.0375265	166.651	254938	0.0653692	186.597	336917	0.0553836	140.588	186060	0.0755606	318.639	326391	0.0976249	138.234	251887	0.0548795	202.785	359171	0.0564593	240.368	349066	0.0688602	148.665	267019	0.0556757	292.93	392166	0.0746954	332.241	487407	0.0681651
K00105	0	0	2.93273e-06	6.55778e-06	0.363217	0.493007	-2.93273e-06	-1.04715e-05	4.60609e-06	0	254938	0	0	336917	0	0	186060	0	0	326391	0	0	251887	0	0	359171	0	0	349066	0	0.0469856	267019	1.75964e-05	0	392166	0	0	487407	0
K00108	0.0221947	0.0118564	0.0417759	0.0050573	0.0584937	0.157981	-0.0195813	-0.0403412	0.00117863	54.3759	254938	0.021329	43.8599	336917	0.013018	77.8213	186060	0.041826	41.1435	326391	0.0126056	129.491	251887	0.0514082	137.323	359171	0.0382334	129.859	349066	0.0372018	120.495	267019	0.0451261	159.936	392166	0.0407827	184.745	487407	0.0379035
K00111	0.020191	0.00551133	0.0527531	0.0087151	0.000196056	0.00442765	-0.0325621	-0.04417	-0.0209542	43.3506	254938	0.0170043	93.2494	336917	0.0276773	42.4958	186060	0.0228399	43.2219	326391	0.0132424	128.907	251887	0.0511764	215.175	359171	0.0599087	183.628	349066	0.0526056	167.126	267019	0.0625894	138.849	392166	0.0354058	267.258	487407	0.0548327
K00112	2.19763e-05	2.81483e-05	0.00014913	0.000181219	0.180338	0.338139	-0.000127154	-0.000335029	8.07206e-05	0.175466	254938	6.88269e-05	0.0642781	336917	1.90783e-05	0	186060	0	0	326391	0	0.147561	251887	5.85822e-05	1.78774	359171	0.000497741	0.0830947	349066	2.38048e-05	0.745953	267019	0.000279363	0.0460958	392166	1.17542e-05	0.114715	487407	2.35358e-05
K00113	4.91468e-05	1.52426e-05	0.000392102	0.000468815	0.162913	0.320833	-0.000342956	-0.000881811	0.0001959	0.108989	254938	4.27511e-05	0.105174	336917	3.12166e-05	0.0924118	186060	4.96679e-05	0.238108	326391	7.29518e-05	0.419535	251887	0.000166557	3.11258	359171	0.0008666	0.336106	349066	9.62871e-05	3.21851	267019	0.00120535	0.0698872	392166	1.78208e-05	0	487407	0
K00114	0	0	2.64791e-05	3.09676e-05	0.114098	0.252926	-2.64791e-05	-6.20794e-05	9.12122e-06	0	254938	0	0	336917	0	0	186060	0	0	326391	0	0.126552	251887	5.02416e-05	0.0955517	359171	2.66034e-05	0	349066	0	0	267019	0	0	392166	0	0.399818	487407	8.20295e-05
K00116	0.00214961	0.000570813	0.0092054	0.00301325	0.00278062	0.0216974	-0.00705579	-0.0105128	-0.00359878	5.43856	254938	0.00213329	8.02787	336917	0.00238274	5.25411	186060	0.00282389	4.1077	326391	0.00125852	26.1938	251887	0.010399	25.5544	359171	0.00711483	13.4373	349066	0.00384948	24.8846	267019	0.00931943	45.1753	392166	0.0115194	63.5101	487407	0.0130302
K00117	0.00337247	0.00180283	0.0138326	0.00382982	0.000931165	0.0106971	-0.0104601	-0.0151202	-0.00580005	3.11895	254938	0.00122341	10.2071	336917	0.00302956	11.5816	186060	0.00622467	9.83169	326391	0.00301224	52.447	251887	0.0208216	37.8496	359171	0.010538	34.8941	349066	0.00999639	31.8017	267019	0.0119099	66.0197	392166	0.0168346	62.8513	487407	0.012895
K00119	0.000897028	0.000818972	0.00497726	0.00169531	0.00202168	0.0174185	-0.00408023	-0.00615459	-0.00200587	0.149533	254938	5.86548e-05	6.37201	336917	0.00189127	0.222033	186060	0.000119335	4.9574	326391	0.00151885	19.9409	251887	0.0079166	17.8537	359171	0.00497079	21.0897	349066	0.00604175	6.69834	267019	0.00250856	17.7884	392166	0.00453594	18.9596	487407	0.0038899
K00121	0.0691138	0.0109625	0.0213384	0.00447428	0.00290255	0.0222551	0.0477754	0.0285284	0.0670225	179.048	254938	0.070232	235.298	336917	0.0698385	98.1374	186060	0.0527451	272.992	326391	0.0836395	68.4999	251887	0.0271947	70.6288	359171	0.0196644	90.6279	349066	0.0259629	62.1725	267019	0.0232839	63.1339	392166	0.0160988	77.1346	487407	0.0158255
K00122	0.000229112	9.4969e-05	0.0103349	0.0122454	0.12429	0.267979	-0.0101058	-0.024183	0.00397137	0.342164	254938	0.000134214	0.999954	336917	0.000296795	0.647272	186060	0.000347884	0.448961	326391	0.000137553	0.820969	251887	0.000325927	1.19534	359171	0.000332804	20.6033	349066	0.00590239	4.12286	267019	0.00154403	125.361	392166	0.0319664	106.927	487407	0.0219378
K00123	0.0237783	0.00902703	0.0536593	0.0145368	0.0071371	0.0387418	-0.029881	-0.049099	-0.0106631	53.1241	254938	0.020838	83.9156	336917	0.0249069	69.2549	186060	0.0372219	39.6449	326391	0.0121465	181.501	251887	0.0720565	208.978	359171	0.0581833	232.946	349066	0.066734	147.564	267019	0.0552633	151.537	392166	0.0386411	151.475	487407	0.0310778
K00124	0.0098733	0.00419478	0.0127203	0.00353033	0.366087	0.480063	-0.00284696	-0.0100813	0.00438736	21.4067	254938	0.00839681	30.7582	336917	0.00912932	31.0581	186060	0.0166926	17.2156	326391	0.00527453	50.6082	251887	0.0200916	45.6439	359171	0.0127081	36.1834	349066	0.0103658	28.1756	267019	0.0105519	51.2132	392166	0.0130591	46.5233	487407	0.00954505
K00125	6.50188e-06	1.12616e-05	0	0	0.391002	0.494318	6.50188e-06	-1.419e-05	2.71937e-05	0.0663031	254938	2.60075e-05	0	336917	0	0	186060	0	0	326391	0	0	251887	0	0	359171	0	0	349066	0	0	267019	0	0	392166	0	0	487407	0
K00126	0.00129972	0.000415925	0.0027953	0.000679915	0.00481202	0.0305284	-0.00149559	-0.00238911	-0.000602057	1.68183	254938	0.0006597	5.70879	336917	0.00169442	3.0551	186060	0.001642	3.92564	326391	0.00120274	9.80955	251887	0.00389442	9.23492	359171	0.00257118	7.40307	349066	0.00212082	5.92418	267019	0.00221863	13.9478	392166	0.00355661	11.7472	487407	0.00241014
K00127	0.00917513	0.00395952	0.0102257	0.0031038	0.710052	0.772003	-0.00105058	-0.00784815	0.00574699	23.2657	254938	0.00912602	25.2265	336917	0.00748746	28.737	186060	0.015445	15.1512	326391	0.00464202	40.9124	251887	0.0162424	33.5488	359171	0.00934062	24.7519	349066	0.00709088	22.2741	267019	0.00834178	47.442	392166	0.0120974	40.1682	487407	0.0082412
K00128	0.0733856	0.0156277	0.0715056	0.00725489	0.854618	0.89252	0.00188001	-0.0253393	0.0290993	179.524	254938	0.0704184	228.297	336917	0.0677605	183.993	186060	0.0988895	184.326	326391	0.0564741	208.88	251887	0.0829262	277.137	359171	0.0771603	228.884	349066	0.0655704	185.368	267019	0.0694214	239	392166	0.0609436	355.865	487407	0.0730119
K00130	0.00107551	0.000820677	0.00498269	0.00111423	0.000539254	0.00777395	-0.00390719	-0.00550463	-0.00230974	0.417788	254938	0.000163878	8.09182	336917	0.00240172	1.79282	186060	0.000963575	2.52255	326391	0.00077286	17.1143	251887	0.00679443	20.0844	359171	0.00559189	11.196	349066	0.0032074	12.2784	267019	0.00459833	17.1433	392166	0.00437145	25.9918	487407	0.00533267
K00131	0.00451254	0.0017365	0.00132453	0.000776587	0.0434672	0.128575	0.00318801	0.00015646	0.00621956	12.4594	254938	0.00488721	18.5111	336917	0.00549425	11.3024	186060	0.00607463	5.20294	326391	0.00159408	5.42991	251887	0.00215569	2.62875	359171	0.000731893	9.13726	349066	0.00261763	2.93623	267019	0.00109963	2.60981	392166	0.000665486	3.29913	487407	0.000676874
K00132	1.60445e-05	2.77899e-05	0	0	0.391002	0.49899	1.60445e-05	-3.50163e-05	6.71054e-05	0.163615	254938	6.41781e-05	0	336917	0	0	186060	0	0	326391	0	0	251887	0	0	359171	0	0	349066	0	0	267019	0	0	392166	0	0	487407	0
K00133	0.0999561	0.00614067	0.10206	0.010498	0.729863	0.789909	-0.00210409	-0.015672	0.0114638	264.519	254938	0.103758	360.154	336917	0.106897	168.718	186060	0.0906796	321.462	326391	0.0984899	218.135	251887	0.0866002	351.67	359171	0.0979116	409.63	349066	0.11735	278.714	267019	0.10438	368.668	392166	0.0940081	546.44	487407	0.112112
K00134	0.0859134	0.00930742	0.108948	0.00484862	0.0165252	0.0658718	-0.0230341	-0.0391338	-0.0069345	208.773	254938	0.0818915	293.206	336917	0.0870261	186.27	186060	0.100113	243.563	326391	0.074623	294.596	251887	0.116956	372.531	359171	0.10372	392.899	349066	0.112557	293.783	267019	0.110023	420.232	392166	0.107157	503.359	487407	0.103273
K00135	0.0585772	0.00444333	0.107089	0.0158443	0.000575924	0.00805685	-0.048512	-0.0667956	-0.0302283	158.61	254938	0.0622149	214.752	336917	0.0637402	101.588	186060	0.0545998	175.448	326391	0.0537539	218.555	251887	0.086767	335.547	359171	0.0934227	449.478	349066	0.128766	264.474	267019	0.099047	424.281	392166	0.108189	615.807	487407	0.126343
K00137	0.0010926	0.000309747	0.00184229	0.000901722	0.134774	0.282931	-0.000749697	-0.00180148	0.000302089	3.3543	254938	0.00131573	4.76387	336917	0.00141396	1.90416	186060	0.00102341	2.01475	326391	0.00061728	5.02435	251887	0.00199468	12.0437	359171	0.0033532	2.49616	349066	0.000715096	6.48756	267019	0.00242962	3.43872	392166	0.000876855	8.2094	487407	0.0016843
K00138	0.00255037	0.000931858	0.0167509	0.0107578	0.0315571	0.101662	-0.0142005	-0.0265544	-0.00184671	4.36684	254938	0.0017129	9.20668	336917	0.00273262	7.44502	186060	0.00400142	5.72669	326391	0.00175455	33.3346	251887	0.013234	18.6851	359171	0.00520228	34.5034	349066	0.00988448	25.4426	267019	0.00952837	136.537	392166	0.0348161	135.695	487407	0.0278402
K00140	0.0204036	0.00622117	0.0833284	0.0153776	7.12177e-05	0.00280504	-0.0629247	-0.0811649	-0.0446846	53.6267	254938	0.0210352	76.1125	336917	0.0225909	51.2188	186060	0.0275282	34.1416	326391	0.0104603	155.361	251887	0.0616788	239.508	359171	0.0666835	335.738	349066	0.0961818	211.792	267019	0.0793173	363.409	392166	0.0926671	504.183	487407	0.103442
K00141	0.000526877	0.000433151	0.00307431	0.000964287	0.00111492	0.0118608	-0.00254743	-0.00371011	-0.00138476	0.966801	254938	0.00037923	0.946465	336917	0.000280919	2.35765	186060	0.00126715	0.588185	326391	0.000180209	7.33852	251887	0.00291342	6.84731	359171	0.00190642	14.1542	349066	0.00405486	4.63947	267019	0.00173751	15.7627	392166	0.0040194	18.591	487407	0.00381426
K00145	0.0699091	0.00919209	0.0734403	0.00644946	0.58529	0.662594	-0.00353117	-0.0192717	0.0122093	205.405	254938	0.0805706	259.831	336917	0.0771202	118.116	186060	0.0634827	190.818	326391	0.058463	165.857	251887	0.0658457	243.748	359171	0.0678641	260.006	349066	0.0744862	184.436	267019	0.0690723	314.385	392166	0.0801665	405.557	487407	0.0832069
K00146	0.000676755	0.000370429	0.00191273	0.00108804	0.0545776	0.150412	-0.00123597	-0.00250424	3.22938e-05	0.553199	254938	0.000216993	2.4528	336917	0.000728012	2.29889	186060	0.00123557	1.71828	326391	0.000526448	8.78377	251887	0.00348719	11.1783	359171	0.00311224	5.49461	349066	0.00157409	5.19434	267019	0.00194531	2.23037	392166	0.000568732	3.84468	487407	0.000788802
K00147	0.0824524	0.00889106	0.0785466	0.013759	0.639103	0.709912	0.00390584	-0.0145899	0.0224016	212.225	254938	0.0832455	276.315	336917	0.0820126	129.72	186060	0.0697196	309.524	326391	0.0948321	162.731	251887	0.0646046	247.533	359171	0.0689179	297.913	349066	0.0853456	175.551	267019	0.0657448	405.371	392166	0.103367	406.007	487407	0.0832994
K00148	0.000431492	0.000192963	0.00277891	0.00142586	0.0136548	0.0590164	-0.00234742	-0.00398334	-0.000711499	0.33614	254938	0.000131852	1.34582	336917	0.000399453	1.18491	186060	0.000636845	1.82067	326391	0.000557817	14.1861	251887	0.00563193	4.25458	359171	0.00118455	8.16767	349066	0.00233986	8.53052	267019	0.00319472	6.74813	392166	0.00172073	12.6807	487407	0.00260167
K00150	0.0312466	0.00938846	0.00607444	0.00350513	0.0149623	0.062543	0.0251721	0.00860026	0.041744	87.2881	254938	0.0342389	128.397	336917	0.0381094	28.252	186060	0.0151844	122.245	326391	0.0374535	12.7241	251887	0.00505151	38.2475	359171	0.0106488	3.35339	349066	0.000960674	25.3437	267019	0.00949135	10.5002	392166	0.00267748	37.1249	487407	0.00761681
K00151	0.0011466	0.000800696	0.00737909	0.00120406	2.36602e-05	0.00198177	-0.0062325	-0.007872	-0.00459299	1.00552	254938	0.000394418	8.22001	336917	0.00243977	2.18831	186060	0.00117613	1.88023	326391	0.000576066	21.9632	251887	0.00871946	28.0585	359171	0.00781201	22.7495	349066	0.00651725	13.7178	267019	0.00513739	32.2361	392166	0.00822002	38.3513	487407	0.00786843
K00153	0.000353074	0.000263309	0.0016756	0.000519661	0.00151971	0.0144274	-0.00132252	-0.00196562	-0.000679426	0.145263	254938	5.69797e-05	2.51319	336917	0.000745938	0.336647	186060	0.000180935	1.3984	326391	0.000428445	2.7796	251887	0.00110351	7.8572	359171	0.00218759	4.55451	349066	0.00130477	6.8414	267019	0.00256214	5.84393	392166	0.00149017	6.85005	487407	0.00140541
K00154	0.00932958	0.00602679	0.00507563	0.00245319	0.314932	0.474911	0.00425395	-0.00632914	0.014837	24.5883	254938	0.0096448	16.1299	336917	0.0047875	35.4378	186060	0.0190465	12.5319	326391	0.00383954	26.1949	251887	0.0103995	15.3449	359171	0.00427232	9.80542	349066	0.00280904	10.8437	267019	0.00406102	16.2808	392166	0.0041515	23.2025	487407	0.0047604
K00156	0.00102337	0.000995389	0.000862977	0.000783971	0.820761	0.865081	0.000160393	-0.00154884	0.00186963	6.95094	254938	0.00272652	0.702003	336917	0.000208361	0.996178	186060	0.000535408	2.03406	326391	0.000623196	6.54305	251887	0.00259761	1.60958	359171	0.000448137	1.78486	349066	0.000511324	1.90184	267019	0.000712248	1.33302	392166	0.000339912	2.77155	487407	0.000568632
K00158	0	0	1.73866e-05	3.88776e-05	0.363217	0.506835	-1.73866e-05	-6.20803e-05	2.73071e-05	0	254938	0	0	336917	0	0	186060	0	0	326391	0	0	251887	0	0	359171	0	0	349066	0	0.278553	267019	0.00010432	0	392166	0	0	487407	0
K00161	0.0566817	0.0123879	0.0358855	0.00338106	0.0590797	0.159044	0.0207962	-0.00141757	0.0430099	144.679	254938	0.0567506	145.916	336917	0.0433092	142.329	186060	0.0764962	163.753	326391	0.0501707	92.0803	251887	0.0365562	154.038	359171	0.0428872	123.42	349066	0.0353571	91.3205	267019	0.0342	127.121	392166	0.0324152	165.217	487407	0.0338972
K00162	0.0520257	0.00589438	0.0337415	0.00552601	0.00484071	0.0306224	0.0182842	0.00799204	0.0285764	130.306	254938	0.0511126	151.411	336917	0.0449401	114.081	186060	0.061314	165.598	326391	0.050736	64.7505	251887	0.0257061	159.747	359171	0.0444766	115.812	349066	0.0331775	85.893	267019	0.0321674	129.343	392166	0.0329818	165.424	487407	0.0339395
K00163	0.0367986	0.0180026	0.157529	0.00998318	0.000370846	0.00621237	-0.12073	-0.151766	-0.0896943	63.8768	254938	0.0250558	222.464	336917	0.0660294	68.3719	186060	0.0367473	63.1958	326391	0.019362	359.439	251887	0.142698	524.312	359171	0.145978	582.994	349066	0.167015	425.273	267019	0.159267	630.679	392166	0.160819	825.639	487407	0.169394
K00164	0.0423671	0.0129737	0.165647	0.0227675	1.04025e-05	0.00176495	-0.12328	-0.152441	-0.0941188	80.7246	254938	0.0316644	175.055	336917	0.0519578	108.267	186060	0.0581894	90.2693	326391	0.0276568	346.171	251887	0.137431	532.044	359171	0.148131	665.035	349066	0.190518	390.3	267019	0.146169	689.911	392166	0.175923	953.894	487407	0.195708
K00166	0.0017418	0.000297298	0.00238431	0.000741595	0.127946	0.27319	-0.000642515	-0.00152111	0.00023608	4.81845	254938	0.00189005	6.78932	336917	0.00201513	3.3878	186060	0.00182082	4.05113	326391	0.00124119	9.87306	251887	0.00391964	6.63588	359171	0.00184755	6.58717	349066	0.00188708	6.64815	267019	0.00248977	6.88388	392166	0.00175535	11.7294	487407	0.00240648
K00167	0.00204251	0.00073588	0.00323377	0.0012351	0.125734	0.269687	-0.00119126	-0.00279821	0.000415693	3.63499	254938	0.00142583	9.34368	336917	0.00277329	5.16228	186060	0.00277453	3.90495	326391	0.0011964	13.4325	251887	0.00533274	13.5554	359171	0.00377408	6.22222	349066	0.00178253	10.4962	267019	0.00393087	8.17063	392166	0.00208346	12.1801	487407	0.00249896
K00169	0.000394072	0.00038394	0.000210352	0.00025656	0.497311	0.588046	0.00018372	-0.00047393	0.00084137	0.948018	254938	0.000371862	0.472833	336917	0.000140341	1.90775	186060	0.00102534	0.126443	326391	3.87396e-05	1.83459	251887	0.000728338	1.17355	359171	0.000326739	0.257821	349066	7.386e-05	0.355596	267019	0.000133172	0	392166	0	0	487407	0
K00170	0.000187853	0.000147109	0.00022309	0.000269801	0.817305	0.862399	-3.52373e-05	-0.00037598	0.000305505	0.517158	254938	0.000202856	0.414917	336917	0.000123151	0.770001	186060	0.000413847	0.0377245	326391	1.15581e-05	1.9534	251887	0.000775507	1.16707	359171	0.000324935	0.401848	349066	0.000115121	0.328377	267019	0.000122979	0	392166	0	0	487407	0
K00171	1.67069e-05	2.89372e-05	3.98884e-06	8.91931e-06	0.507598	0.597435	1.27181e-05	-3.88882e-05	6.43244e-05	0.170369	254938	6.68277e-05	0	336917	0	0	186060	0	0	326391	0	0.0602842	251887	2.3933e-05	0	359171	0	0	349066	0	0	267019	0	0	392166	0	0	487407	0
K00172	0.000150357	0.000100232	0.000322683	0.000239488	0.198078	0.358013	-0.000172326	-0.000457749	0.000113097	0.667697	254938	0.000261905	0.32574	336917	9.66825e-05	0.426252	186060	0.000229094	0.0448645	326391	1.37456e-05	1.54138	251887	0.000611932	1.22011	359171	0.000339703	2.20788	349066	0.000632509	0.0277415	267019	1.03893e-05	1.06684	392166	0.000272038	0.338881	487407	6.95272e-05
K00174	0.0118962	0.00468077	0.0122641	0.00394922	0.913314	0.93827	-0.000367886	-0.00844203	0.00770626	23.1212	254938	0.00906935	50.7054	336917	0.0150498	32.8098	186060	0.017634	19.0338	326391	0.0058316	39.1791	251887	0.0155542	61.3423	359171	0.0170788	29.3076	349066	0.008396	42.1017	267019	0.0157673	28.6384	392166	0.00730264	46.233	487407	0.00948549
K00175	0.0106953	0.00531465	0.0104333	0.00375332	0.943303	0.960282	0.000262004	-0.00883896	0.00936297	18.6531	254938	0.0073167	43.243	336917	0.0128349	33.9576	186060	0.0182509	14.2911	326391	0.00437853	30.0692	251887	0.0119376	60.044	359171	0.0167174	23.9867	349066	0.00687167	34.2546	267019	0.0128285	23.6146	392166	0.00602159	40.0786	487407	0.00822282
K00176	0.000937462	0.000558692	0.000318573	0.0003281	0.151259	0.305613	0.00061889	-0.000341707	0.00157949	2.26381	254938	0.000887983	5.63314	336917	0.00167197	2.01081	186060	0.00108074	0.356302	326391	0.000109164	1.43155	251887	0.000568331	2.98974	359171	0.000832401	0.0782068	349066	2.24046e-05	1.30385	267019	0.000488299	0	392166	0	0	487407	0
K00177	0.00132199	0.000876875	0.000184041	0.000193798	0.108542	0.244376	0.00113795	-0.000446375	0.00272227	2.58214	254938	0.00101285	8.68474	336917	0.00257771	2.86493	186060	0.00153979	0.514399	326391	0.000157602	0.482813	251887	0.000191679	1.72889	359171	0.000481356	0.112965	349066	3.23621e-05	1.06501	267019	0.000398851	0	392166	0	0	487407	0
K00179	0.00279255	0.00114156	0.00713575	0.00185125	0.00342266	0.0246707	-0.00434321	-0.00678375	-0.00190266	5.13066	254938	0.00201251	11.3352	336917	0.00336437	8.10351	186060	0.00435533	4.69341	326391	0.00143797	26.7167	251887	0.0106066	28.7826	359171	0.00801362	20.7784	349066	0.00595257	17.2968	267019	0.00647773	27.6812	392166	0.00705855	22.9347	487407	0.00470544
K00180	0.00140606	0.000472933	0.00579129	0.00135156	0.000345569	0.00590861	-0.00438523	-0.00596401	-0.00280644	2.79961	254938	0.00109815	6.8299	336917	0.00202717	3.1196	186060	0.00167667	2.68372	326391	0.000822241	19.1544	251887	0.00760436	22.7884	359171	0.00634471	15.1434	349066	0.00433825	11.9147	267019	0.00446213	28.6416	392166	0.00730344	22.8829	487407	0.00469482
K00184	0.0122423	0.00489016	0.0305098	0.00612734	0.00205221	0.0176357	-0.0182676	-0.0274742	-0.00906101	20.2671	254938	0.00794982	63.8588	336917	0.0189539	27.6438	186060	0.0148575	23.5259	326391	0.0072079	57.3447	251887	0.022766	132.164	359171	0.0367971	108.447	349066	0.0310676	61.7572	267019	0.0231284	119.088	392166	0.0303667	189.763	487407	0.0389332
K00185	0.0107695	0.00465666	0.0235572	0.00441465	0.0084806	0.0434672	-0.0127877	-0.0209326	-0.00464286	16.3734	254938	0.00642249	56.0878	336917	0.0166474	26.0699	186060	0.0140116	19.5723	326391	0.00599656	43.3748	251887	0.0172199	89.8107	359171	0.025005	103.404	349066	0.0296231	48.9879	267019	0.0183462	95.833	392166	0.0244369	130.197	487407	0.0267122
K00186	0	0	2.22572e-05	4.54495e-05	0.323424	0.482656	-2.22572e-05	-7.45059e-05	2.99914e-05	0	254938	0	0	336917	0	0	186060	0	0	326391	0	0.311226	251887	0.000123558	0.0358656	359171	9.98567e-06	0	349066	0	0	267019	0	0	392166	0	0	487407	0
K00187	0	0	5.91278e-05	9.64168e-05	0.228631	0.390112	-5.91278e-05	-0.000169968	5.17129e-05	0	254938	0	0	336917	0	0	186060	0	0	326391	0	0.656221	251887	0.000260522	0.3385	359171	9.42448e-05	0	349066	0	0	267019	0	0	392166	0	0	487407	0
K00193	7.69195e-06	1.33228e-05	0	0	0.391002	0.501213	7.69195e-06	-1.67873e-05	3.21712e-05	0.0784389	254938	3.07678e-05	0	336917	0	0	186060	0	0	326391	0	0	251887	0	0	359171	0	0	349066	0	0	267019	0	0	392166	0	0	487407	0
K00194	3.11331e-05	4.29039e-05	5.84657e-06	1.30733e-05	0.386917	0.497615	2.52866e-05	-5.127e-05	0.000101843	0.265174	254938	0.000104015	0.0691276	336917	2.05177e-05	0	186060	0	0	326391	0	0.0883605	251887	3.50794e-05	0	359171	0	0	349066	0	0	267019	0	0	392166	0	0	487407	0
K00196	5.23692e-05	9.07062e-05	0	0	0.391002	0.50131	5.23692e-05	-0.000114293	0.000219031	0.534037	254938	0.000209477	0	336917	0	0	186060	0	0	326391	0	0	251887	0	0	359171	0	0	349066	0	0	267019	0	0	392166	0	0	487407	0
K00197	5.70831e-05	9.4602e-05	1.632e-05	3.64926e-05	0.51883	0.606554	4.07631e-05	-0.0001259	0.000207426	0.563039	254938	0.000220853	0.0251985	336917	7.47914e-06	0	186060	0	0	326391	0	0.246647	251887	9.79198e-05	0	359171	0	0	349066	0	0	267019	0	0	392166	0	0	487407	0
K00198	4.85803e-05	7.12629e-05	4.20931e-05	5.17701e-05	0.896168	0.925108	6.48721e-06	-0.000115577	0.000128551	0.435676	254938	0.000170895	0.0789288	336917	2.34268e-05	0	186060	0	0	326391	0	0.366876	251887	0.000145651	0.248446	359171	6.91721e-05	0.063543	349066	1.82037e-05	0.0521541	267019	1.9532e-05	0	392166	0	0	487407	0
K00200	0.00198896	0.00144207	0.0036301	0.00314522	0.346371	0.501299	-0.00164114	-0.00544806	0.00216578	1.38946	254938	0.000545018	14.7406	336917	0.00437515	3.23055	186060	0.0017363	4.24105	326391	0.00129938	23.7471	251887	0.00942768	11.5281	359171	0.00320964	1.19482	349066	0.00034229	15.6733	267019	0.00586974	4.0605	392166	0.0010354	9.24039	487407	0.00189583
K00201	0.000354031	0.000107022	0.00233193	0.0016464	0.0433668	0.128393	-0.00197789	-0.00386936	-8.64266e-05	0.735205	254938	0.000288385	1.71781	336917	0.000509861	0.725713	186060	0.000390044	0.743634	326391	0.000227835	11.2504	251887	0.00446646	4.90713	359171	0.00136624	1.05007	349066	0.000300822	12.3804	267019	0.00463651	4.80213	392166	0.00122452	9.73352	487407	0.001997
K00202	0.000951123	0.000631477	0.00240127	0.00215537	0.206629	0.366068	-0.00145014	-0.00394142	0.00104113	0.596995	254938	0.000234172	6.51871	336917	0.00193481	1.88851	186060	0.001015	2.02528	326391	0.000620507	14.7155	251887	0.00584211	6.91454	359171	0.00192514	0.601793	349066	0.000172401	12.8225	267019	0.00480208	2.16968	392166	0.000553256	5.42295	487407	0.00111261
K00205	1.11042e-05	1.64555e-05	0	0	0.326913	0.48491	1.11042e-05	-1.91308e-05	4.13393e-05	0.100402	254938	3.93828e-05	0.0169608	336917	5.03411e-06	0	186060	0	0	326391	0	0	251887	0	0	359171	0	0	349066	0	0	267019	0	0	392166	0	0	487407	0
K00206	0.0042727	0.00129078	0.0068076	0.00170674	0.0464548	0.135117	-0.0025349	-0.00501837	-5.14236e-05	9.7453	254938	0.00382261	15.6569	336917	0.00464712	11.3273	186060	0.00608802	8.26773	326391	0.00253307	15.4471	251887	0.00613257	19.2804	359171	0.00536803	19.7489	349066	0.00565763	15.5136	267019	0.00580991	40.2782	392166	0.0102707	37.0759	487407	0.00760677
K00208	0.0563614	0.00283947	0.0649583	0.00337667	0.00597269	0.0352554	-0.00859689	-0.0138438	-0.00335	141.532	254938	0.0555162	190.751	336917	0.0566166	112.775	186060	0.0606122	172.01	326391	0.0527006	167.604	251887	0.0665393	237.081	359171	0.066008	202.436	349066	0.0579935	172.117	267019	0.0644588	270.019	392166	0.0688532	321.187	487407	0.0658971
K00209	0.000875372	0.000572775	0.0041252	0.00316598	0.0705312	0.180823	-0.00324983	-0.00688166	0.000381997	1.53244	254938	0.000601101	2.91764	336917	0.00086598	3.33186	186060	0.00179075	0.795285	326391	0.00024366	8.03131	251887	0.00318845	9.10783	359171	0.00253579	10.4535	349066	0.00299469	8.91725	267019	0.00333956	43.485	392166	0.0110884	7.81944	487407	0.00160429
K00211	6.85541e-06	1.18739e-05	3.33129e-05	3.52992e-05	0.170214	0.328658	-2.64575e-05	-6.75678e-05	1.46528e-05	0	254938	0	0	336917	0	0	186060	0	0.0895018	326391	2.74216e-05	0.061411	251887	2.43804e-05	0	359171	0	0.0228407	349066	6.54336e-06	0.275535	267019	0.000103189	0.0562728	392166	1.43492e-05	0.250601	487407	5.14151e-05
K00213	5.3185e-05	3.2252e-05	0.000425297	0.000557749	0.196364	0.35618	-0.000372112	-0.00101296	0.000268738	0.00611496	254938	2.3986e-06	0.23139	336917	6.86788e-05	0.096519	186060	5.18753e-05	0.293058	326391	8.97873e-05	0.244619	251887	9.71146e-05	0.813602	359171	0.000226522	5.7805	349066	0.00165599	0.825223	267019	0.00030905	0.894187	392166	0.000228012	0.171056	487407	3.50952e-05
K00214	0.0283115	0.00750886	0.00145737	0.0020302	0.00702495	0.0385121	0.0268541	0.0133841	0.0403241	87.4674	254938	0.0343092	68.7428	336917	0.0204035	39.7325	186060	0.0213547	121.348	326391	0.0371786	2.65149	251887	0.00105265	20.7813	359171	0.00578592	0.358511	349066	0.000102706	4.52339	267019	0.00169403	0.35947	392166	9.16627e-05	0.0841449	487407	1.72638e-05
K00215	0.0582454	0.00901247	0.0739375	0.00549483	0.0479596	0.138278	-0.0156921	-0.0311652	-0.000219043	177.675	254938	0.0696934	215.731	336917	0.064031	87.8061	186060	0.0471925	169.935	326391	0.0520647	172.227	251887	0.0683748	258.578	359171	0.0719931	268.142	349066	0.0768169	178.196	267019	0.0667353	324.348	392166	0.082707	375.295	487407	0.0769983
K00216	5.45794e-05	6.61353e-05	0.000735904	0.000694411	0.0797758	0.196383	-0.000681325	-0.00147862	0.00011597	0.0953128	254938	3.73866e-05	0.561884	336917	0.000166772	0	186060	0	0.0462134	326391	1.41589e-05	0.63775	251887	0.000253189	0.100266	359171	2.7916e-05	2.50325	349066	0.000717127	4.45847	267019	0.00166972	0.327863	392166	8.36031e-05	8.10981	487407	0.00166387
K00218	0.0411902	0.00875766	0.00838592	0.00449421	0.00392814	0.0267688	0.0328042	0.0176425	0.0479659	123.003	254938	0.0482481	107.67	336917	0.0319573	61.5399	186060	0.0330754	168.026	326391	0.0514799	15.8579	251887	0.00629564	38.8502	359171	0.0108166	6.5523	349066	0.00187709	29.9285	267019	0.0112084	18.8856	392166	0.00481573	74.5832	487407	0.015302
K00219	0.0101659	0.00754791	0.00773101	0.00414096	0.633554	0.704695	0.00243492	-0.0105845	0.0154544	20.1344	254938	0.00789776	20.2313	336917	0.00600484	42.7787	186060	0.0229919	12.3023	326391	0.0037692	41.2066	251887	0.0163592	21.1678	359171	0.00589351	23.7212	349066	0.00679562	23.2192	267019	0.00869571	17.0797	392166	0.00435522	20.8944	487407	0.00428685
K00220	0.00474905	0.00281299	0.0192848	0.0145843	0.0770292	0.191978	-0.0145358	-0.031269	0.00219746	12.6715	254938	0.00497042	8.18348	336917	0.00242893	17.2362	186060	0.00926378	7.61495	326391	0.00233308	15.3499	251887	0.00609395	22.265	359171	0.00619901	89.8385	349066	0.0257368	21.6898	267019	0.00812295	183.176	392166	0.0467087	111.36	487407	0.0228475
K00221	1.10438e-05	1.91284e-05	0.000100124	0.000136718	0.207685	0.367054	-8.90799e-05	-0.00024593	6.77698e-05	0	254938	0	0.148834	336917	4.41752e-05	0	186060	0	0	326391	0	0.980441	251887	0.000389238	0.00897242	359171	2.49809e-06	0	349066	0	0.277238	267019	0.000103827	0.0207321	392166	5.28656e-06	0.486882	487407	9.98922e-05
K00226	0.0349437	0.00758339	0.00266506	0.00171963	0.00438875	0.0290113	0.0322786	0.018588	0.0459693	83.9815	254938	0.0329419	136.486	336917	0.0405104	43.6278	186060	0.0234483	139.937	326391	0.0428741	11.9378	251887	0.00473936	16.9228	359171	0.00471163	2.62263	349066	0.000751328	9.49152	267019	0.00355462	4.53227	392166	0.0011557	5.25275	487407	0.00107769
K00228	0.0452075	0.00991755	0.0378087	0.00896875	0.3318	0.489307	0.00739885	-0.00983282	0.0246305	106.025	254938	0.0415887	103.252	336917	0.0306461	98.7316	186060	0.0530645	181.247	326391	0.0555308	86.8914	251887	0.0344962	106.627	359171	0.0296869	146.859	349066	0.042072	83.9835	267019	0.0314523	219.133	392166	0.0558777	162.146	487407	0.033267
K00230	0.00175607	0.00088324	0.000222187	0.000330814	0.0521802	0.146614	0.00153389	-2.48533e-05	0.00309263	2.77255	254938	0.00108754	6.24113	336917	0.00185242	5.88008	186060	0.00316032	3.01591	326391	0.000924017	2.40798	251887	0.000955976	0.433868	359171	0.000120797	0	349066	0	0.321501	267019	0.000120404	0.335151	392166	8.54615e-05	0.246062	487407	5.0484e-05
K00231	0.00564569	0.00183611	0.00912705	0.00353623	0.105538	0.239899	-0.00348136	-0.00788551	0.000922789	10.066	254938	0.00394841	23.1135	336917	0.00686028	14.9031	186060	0.00800985	12.2861	326391	0.00376422	29.246	251887	0.0116108	30.015	359171	0.00835674	16.3603	349066	0.00468687	27.7909	267019	0.0104078	57.4087	392166	0.0146389	24.6686	487407	0.00506119
K00232	0.0018287	0.000791307	0.000216309	0.000127568	0.0375524	0.115253	0.00161239	0.000171982	0.00305279	3.3366	254938	0.00130879	9.91397	336917	0.00294255	4.03931	186060	0.00217097	2.91293	326391	0.000892467	0.879796	251887	0.000349282	0.763858	359171	0.000212673	0.111108	349066	3.18301e-05	1.00319	267019	0.000375701	0.303408	392166	7.73673e-05	1.22339	487407	0.000250999
K00239	0.0860282	0.0141381	0.140946	0.0128706	0.00164187	0.0151735	-0.0549179	-0.0795035	-0.0303324	224.357	254938	0.0880043	357.952	336917	0.106243	155.028	186060	0.0833219	217.192	326391	0.0665434	309.718	251887	0.122959	480.761	359171	0.133853	576.556	349066	0.165171	375.68	267019	0.140694	539.093	392166	0.137466	709.348	487407	0.145535
K00240	0.0552208	0.00188247	0.0859906	0.00552787	1.24285e-05	0.00178781	-0.0307698	-0.0372134	-0.0243262	135.603	254938	0.0531905	196.387	336917	0.0582893	102.19	186060	0.0549234	177.818	326391	0.0544801	198.011	251887	0.0786109	298.77	359171	0.0831832	336.2	349066	0.0963141	228.418	267019	0.0855437	327.393	392166	0.0834832	432.859	487407	0.0888086
K00241	0.0608519	0.00312823	0.0554274	0.00774208	0.206244	0.365778	0.00542449	-0.00375728	0.0146063	155.763	254938	0.0610984	215.534	336917	0.0639723	116.49	186060	0.0626092	181.89	326391	0.0557277	131.442	251887	0.0521828	188.905	359171	0.0525947	185.991	349066	0.0532824	140.501	267019	0.0526185	284.373	392166	0.0725135	240.646	487407	0.0493726
K00242	0.0109852	0.00653292	0.0158599	0.00836012	0.387372	0.498007	-0.00487466	-0.0172754	0.00752605	27.0746	254938	0.0106201	23.0293	336917	0.00683531	40.3814	186060	0.0217035	15.6081	326391	0.00478204	39.2149	251887	0.0155684	37.0796	359171	0.0103237	31.5588	349066	0.00904092	31.0364	267019	0.0116233	132.676	392166	0.0338316	71.997	487407	0.0147714
K00243	0.00223553	0.000704225	0.00711135	0.0023777	0.00456867	0.0296963	-0.00487582	-0.00762533	-0.0021263	4.88437	254938	0.0019159	7.72313	336917	0.0022923	6.19043	186060	0.00332712	4.59172	326391	0.00140681	13.1452	251887	0.00521869	18.0364	359171	0.00502167	35.112	349066	0.0100588	11.1515	267019	0.0041763	38.1365	392166	0.0097246	41.2737	487407	0.00846802
K00244	0.00505192	0.00193341	0.011775	0.00169663	0.00291423	0.0223188	-0.0067231	-0.0100707	-0.00337553	13.7496	254938	0.00539329	12.6309	336917	0.00374897	14.9782	186060	0.00805022	9.84133	326391	0.0030152	37.1805	251887	0.0147608	48.0844	359171	0.0133876	37.7538	349066	0.0108156	28.6913	267019	0.0107451	42.7514	392166	0.0109014	48.934	487407	0.0100397
K00245	0.00221089	0.0013975	0.00211852	0.000813937	0.921639	0.944623	9.23708e-05	-0.0023113	0.00249604	4.51671	254938	0.00177169	3.66252	336917	0.00108707	8.54885	186060	0.00459468	4.53723	326391	0.00139012	8.76489	251887	0.00347969	7.87471	359171	0.00219247	8.82231	349066	0.0025274	5.95924	267019	0.00223176	4.87484	392166	0.00124306	5.05312	487407	0.00103673
K00246	0.00163546	0.00106837	0.000504646	0.000413103	0.163021	0.320854	0.00113081	-0.000751095	0.00301271	2.51762	254938	0.000987542	2.77415	336917	0.000823392	6.44805	186060	0.00346558	4.12984	326391	0.0012653	3.11812	251887	0.0012379	2.405	359171	0.000669599	1.14311	349066	0.000327476	1.80365	267019	0.000675476	0.306606	392166	7.81829e-05	0.191248	487407	3.92378e-05
K00247	0.00101606	0.000614297	0.0014502	0.000280961	0.316524	0.476334	-0.000434141	-0.00150507	0.000636792	2.78899	254938	0.00109398	1.57242	336917	0.000466709	3.7029	186060	0.00199017	1.67559	326391	0.000513369	4.03865	251887	0.00160336	4.56909	359171	0.00127212	6.27626	349066	0.00179801	4.54421	267019	0.00170183	5.28973	392166	0.00134885	4.76205	487407	0.000977016
K00248	0	0	2.95151e-05	3.50189e-05	0.118172	0.25918	-2.95151e-05	-6.97728e-05	1.07427e-05	0	254938	0	0	336917	0	0	186060	0	0	326391	0	0.0954566	251887	3.78966e-05	0.15289	359171	4.25675e-05	0.33729	349066	9.66263e-05	0	267019	0	0	392166	0	0	487407	0
K00249	0.0180544	0.00645496	0.0452791	0.00761204	0.000959775	0.0109309	-0.0272247	-0.0391194	-0.01533	41.329	254938	0.0162114	70.1168	336917	0.0208113	49.1347	186060	0.0264081	28.6799	326391	0.00878696	134.231	251887	0.0532901	183.751	359171	0.0511597	186.73	349066	0.053494	104.548	267019	0.0391536	135.072	392166	0.0344425	195.62	487407	0.0401348
K00252	0.0250718	0.0129251	0.0317916	0.00577755	0.445966	0.541858	-0.00671988	-0.029285	0.0158452	52.0406	254938	0.020413	77.5157	336917	0.0230073	85.6533	186060	0.0460354	35.3525	326391	0.0108313	93.1823	251887	0.0369937	108.319	359171	0.0301581	145.207	349066	0.0415985	81.0579	267019	0.0303566	104.08	392166	0.0265398	122.355	487407	0.0251032
K00253	0.0156048	0.0096591	0.0134426	0.00336015	0.73004	0.789971	0.00216217	-0.0149559	0.0192803	37.8869	254938	0.0148612	31.3451	336917	0.0093035	58.6818	186060	0.0315393	21.9175	326391	0.0067151	51.9455	251887	0.0206225	47.4175	359171	0.0132019	38.467	349066	0.01102	35.9174	267019	0.0134513	44.288	392166	0.0112932	53.9398	487407	0.0110667
K00254	0.0558873	0.0057477	0.0456178	0.0103829	0.109875	0.246706	0.0102695	-0.00290478	0.0234438	167.153	254938	0.065566	182.665	336917	0.0542166	99.0351	186060	0.0532276	164.955	326391	0.0505392	93.9577	251887	0.0373015	133.793	359171	0.0372504	175.694	349066	0.0503325	96.3136	267019	0.0360699	256.467	392166	0.0653976	230.812	487407	0.0473551
K00259	0.0489404	0.00418437	0.0562782	0.0101486	0.195076	0.354522	-0.00733786	-0.019407	0.00473126	110.357	254938	0.0432878	175.366	336917	0.0520503	86.8218	186060	0.0466635	175.468	326391	0.0537599	141.333	251887	0.0561097	236.817	359171	0.0659345	207.678	349066	0.0594953	170.714	267019	0.0639331	137.069	392166	0.0349518	279.016	487407	0.057245
K00260	9.92345e-06	1.19038e-05	4.34853e-05	4.74306e-05	0.183021	0.340757	-3.35618e-05	-8.81326e-05	2.1009e-05	0.0268933	254938	1.0549e-05	0.0981939	336917	2.91448e-05	0	186060	0	0	326391	0	0.241138	251887	9.57325e-05	0.182012	359171	5.06756e-05	0	349066	0	0.305746	267019	0.000114503	0	392166	0	0	487407	0
K00261	0.014262	0.00621011	0.0397769	0.00865306	0.00141541	0.0138342	-0.0255149	-0.0377487	-0.0132811	19.5031	254938	0.00765013	77.6759	336917	0.0230549	31.8142	186060	0.0170989	30.1711	326391	0.00924385	116.156	251887	0.0461145	172.03	359171	0.0478963	127.628	349066	0.0365628	125.438	267019	0.0469772	90.6234	392166	0.0231084	185.224	487407	0.0380019
K00262	0.0463339	0.0049516	0.00793512	0.00369209	8.23415e-05	0.00292932	0.0383988	0.0299131	0.0468845	125.81	254938	0.0493491	176.339	336917	0.0523391	73.2148	186060	0.0393502	144.583	326391	0.0442973	16.6673	251887	0.00661699	16.2846	359171	0.00453394	55.2194	349066	0.0158192	21.3284	267019	0.00798758	27.7816	392166	0.00708415	27.1432	487407	0.0055689
K00263	0.00938169	0.00488889	0.0103261	0.0017782	0.765795	0.820743	-0.00094444	-0.009587	0.00769812	15.8698	254938	0.00622494	32.0399	336917	0.00950974	32.1166	186060	0.0172615	14.7876	326391	0.00453063	23.2325	251887	0.0092234	50.1804	359171	0.0139712	37.0023	349066	0.0106004	27.1439	267019	0.0101655	32.7439	392166	0.0083495	47.0192	487407	0.0096468
K00265	0.0519361	0.0169224	0.164302	0.0113887	0.000235288	0.00488057	-0.112366	-0.14135	-0.0833824	117.611	254938	0.0461333	191.79	336917	0.0569249	140.757	186060	0.0756516	94.7658	326391	0.0290344	437.133	251887	0.173543	542.484	359171	0.151038	596.545	349066	0.170897	421.037	267019	0.157681	595.36	392166	0.151813	881.437	487407	0.180842
K00266	0.0691827	0.00726916	0.0871772	0.0119107	0.0291028	0.096383	-0.0179945	-0.0336331	-0.00235597	192.191	254938	0.0753872	249.845	336917	0.0741564	130.498	186060	0.0701379	186.204	326391	0.0570494	195.532	251887	0.0776267	261.634	359171	0.0728437	314.803	349066	0.0901844	210.596	267019	0.0788692	418.828	392166	0.106799	471.521	487407	0.0967407
K00271	2.06864e-05	3.42358e-05	0.000164996	0.000226291	0.216632	0.376928	-0.00014431	-0.000403893	0.000115274	0.0071231	254938	2.79405e-06	0.269371	336917	7.99517e-05	0	186060	0	0	326391	0	0.0187207	251887	7.43219e-06	1.64514	359171	0.000458037	0.0491451	349066	1.4079e-05	1.36294	267019	0.000510427	0	392166	0	0	487407	0
K00273	0	0	1.75732e-05	3.2003e-05	0.274149	0.437224	-1.75732e-05	-5.43638e-05	1.92174e-05	0	254938	0	0	336917	0	0	186060	0	0	326391	0	0	251887	0	0.0639172	359171	1.77958e-05	0	349066	0	0.234025	267019	8.76434e-05	0	392166	0	0	487407	0
K00274	0.0476166	0.00727083	0.00979156	0.00277819	0.00169166	0.0153549	0.037825	0.0250086	0.0506415	96.0653	254938	0.0376818	167.309	336917	0.0496587	84.3599	186060	0.0453403	188.607	326391	0.0577855	34.2884	251887	0.0136126	40.4211	359171	0.011254	18.6973	349066	0.00535638	30.6067	267019	0.0114624	27.9584	392166	0.00712924	48.4227	487407	0.00993474
K00275	0.0557518	0.00440188	0.0843743	0.0106479	0.000990998	0.0110209	-0.0286225	-0.0412902	-0.0159549	132.015	254938	0.0517832	209.432	336917	0.0621613	95.9264	186060	0.0515568	187.694	326391	0.0575059	174.646	251887	0.069335	268.018	359171	0.0746214	330.612	349066	0.0947133	209.598	267019	0.0784956	361.633	392166	0.0922142	472.134	487407	0.0968665
K00276	0.0069844	0.0059307	0.0132481	0.00667637	0.210995	0.370529	-0.00626371	-0.0170372	0.00450977	43.7476	254938	0.0171601	15.4297	336917	0.00457967	4.34152	186060	0.0023334	12.6132	326391	0.00386446	36.5106	251887	0.0144948	56.7349	359171	0.0157961	19.8017	349066	0.00567277	68.9556	267019	0.0258242	28.4016	392166	0.00724224	50.9756	487407	0.0104585
K00278	0.0548264	0.00587655	0.0846145	0.0143503	0.00423285	0.0283489	-0.0297881	-0.0468378	-0.0127384	149.889	254938	0.0587941	200.05	336917	0.0593767	83.4451	186060	0.0448486	183.713	326391	0.0562862	168.495	251887	0.0668932	275.296	359171	0.0766477	358.24	349066	0.102628	187.895	267019	0.0703678	348.456	392166	0.0888542	498.598	487407	0.102296
K00281	0.092514	0.0137457	0.110186	0.0180087	0.158912	0.315773	-0.0176717	-0.0440157	0.00867228	193.161	254938	0.0757676	383.981	336917	0.113969	170.359	186060	0.0915617	289.697	326391	0.0887575	232.538	251887	0.0923183	405.341	359171	0.112855	488.39	349066	0.139913	283.893	267019	0.106319	339.747	392166	0.0866334	599.879	487407	0.123076
K00282	0.00515099	0.00261967	0.00627954	0.00317904	0.602976	0.678091	-0.00112855	-0.00600308	0.00374598	13.6611	254938	0.0053586	11.66	336917	0.00346079	17.3344	186060	0.0093166	8.05525	326391	0.00246797	31.5955	251887	0.0125435	19.5126	359171	0.00543267	12.3848	349066	0.00354797	21.1183	267019	0.00790892	13.0559	392166	0.00332919	23.956	487407	0.00491498
K00283	0.00662291	0.0040513	0.00699809	0.00235763	0.890433	0.920193	-0.000375184	-0.00734359	0.00659322	16.0902	254938	0.00631141	13.8481	336917	0.00411024	24.7294	186060	0.0132911	9.06994	326391	0.00277886	28.9546	251887	0.0114951	20.7252	359171	0.00577029	13.0754	349066	0.00374583	20.8364	267019	0.00780334	26.4922	392166	0.00675536	31.285	487407	0.00641866
K00284	0.132446	0.034491	0.0139669	0.00440573	0.00911111	0.0457422	0.118479	0.0554841	0.181474	471.276	254938	0.184859	456.292	336917	0.135431	166.429	186060	0.0894494	391.816	326391	0.120045	25.384	251887	0.0100775	69.1981	359171	0.0192661	21.8761	349066	0.00626703	43.514	267019	0.0162962	60.2255	392166	0.0153571	80.6048	487407	0.0165375
K00285	0.0202809	0.00831197	0.0326219	0.00548159	0.0754354	0.189003	-0.0123409	-0.0265814	0.00189953	44.4351	254938	0.0174298	66.0131	336917	0.0195933	62.3017	186060	0.0334848	34.6496	326391	0.010616	105.226	251887	0.041775	127.014	359171	0.035363	90.1921	349066	0.0258381	87.515	267019	0.0327748	132.57	392166	0.0338046	127.582	487407	0.0261758
K00286	0.0435454	0.00421142	0.0745622	0.00607885	3.17136e-05	0.00225644	-0.0310167	-0.0394575	-0.0225759	101.712	254938	0.0398966	167.101	336917	0.0495972	73.1848	186060	0.0393341	148.031	326391	0.0453539	167.867	251887	0.0666439	246.788	359171	0.0687106	292.004	349066	0.0836529	190.959	267019	0.071515	302.756	392166	0.0772009	388.219	487407	0.0796498
K00287	0.0135051	0.00459851	0.0300498	0.00733713	0.00443575	0.0291763	-0.0165446	-0.026281	-0.00680828	25.2202	254938	0.00989265	55.7659	336917	0.0165518	36.0211	186060	0.01936	26.8166	326391	0.00821609	77.1509	251887	0.0306292	94.4199	359171	0.0262883	123.482	349066	0.035375	64.2651	267019	0.0240676	168.063	392166	0.0428551	102.762	487407	0.0210834
K00290	0.00134679	0.000385882	0.00520334	0.00329731	0.0470666	0.136417	-0.00385655	-0.00764075	-7.2338e-05	3.97386	254938	0.00155875	2.97419	336917	0.000882767	3.46525	186060	0.00186244	3.53547	326391	0.0010832	7.98139	251887	0.00316864	11.1175	359171	0.00309531	14.9538	349066	0.00428393	10.3523	267019	0.00387699	49.0158	392166	0.0124987	20.941	487407	0.00429641
K00294	0.00786679	0.00300162	0.0139708	0.00251343	0.0283977	0.0945684	-0.00610405	-0.0112785	-0.000929589	13.6526	254938	0.00535526	36.4418	336917	0.0108162	20.2493	186060	0.0108833	14.4017	326391	0.00441241	26.9042	251887	0.0106811	49.3436	359171	0.0137382	62.1578	349066	0.0178069	31.4901	267019	0.0117932	51.7469	392166	0.0131952	80.9611	487407	0.0166106
K00297	0.0773417	0.0304278	0.0669202	0.00505291	0.596413	0.672425	0.0104214	-0.044936	0.0657789	331.319	254938	0.12996	209.503	336917	0.0621825	111.43	186060	0.0598896	187.134	326391	0.0573342	168.508	251887	0.0668981	242.452	359171	0.0675032	259.945	349066	0.0744687	175.551	267019	0.0657446	225.567	392166	0.0575183	338.205	487407	0.0693886
K00298	8.01394e-06	1.38806e-05	1.22349e-05	2.38237e-05	0.759652	0.815215	-4.22095e-06	-3.49684e-05	2.65265e-05	0.0817224	254938	3.20558e-05	0	336917	0	0	186060	0	0	326391	0	0.163901	251887	6.50693e-05	0.0299549	359171	8.34002e-06	0	349066	0	0	267019	0	0	392166	0	0	487407	0
K00299	0.00674914	0.0040927	0.00280152	0.00142571	0.193424	0.352198	0.00394763	-0.00330502	0.0112003	30.6004	254938	0.0120031	13.1153	336917	0.00389273	17.3339	186060	0.0093163	5.8244	326391	0.00178448	12.2486	251887	0.00486273	7.1541	359171	0.00199184	2.94483	349066	0.000843631	6.69645	267019	0.00250785	17.647	392166	0.00449988	10.251	487407	0.00210317
K00300	0.00112684	0.00106351	0.00248259	0.00208388	0.259825	0.422008	-0.00135575	-0.00393935	0.00122785	0.580027	254938	0.000227517	9.83617	336917	0.00291946	0.843372	186060	0.00045328	2.96068	326391	0.000907096	15.1772	251887	0.00602539	8.45623	359171	0.00235437	0.867392	349066	0.000248489	11.7262	267019	0.00439151	2.89406	392166	0.000737968	5.54569	487407	0.00113779
K00301	0.000333968	0.000475999	0.000418151	0.000309868	0.796448	0.845379	-8.41833e-05	-0.000899886	0.000731519	0.091056	254938	3.57169e-05	3.89261	336917	0.00115536	0.0343557	186060	1.84649e-05	0.412321	326391	0.000126327	2.37919	251887	0.000944545	2.34163	359171	0.000651955	1.6717	349066	0.000478906	0.656504	267019	0.000245864	0.300198	392166	7.65487e-05	0.541454	487407	0.000111089
K00302	0.00670359	0.0031967	0.00848298	0.00271804	0.453869	0.54894	-0.00177939	-0.00729725	0.00373848	12.7475	254938	0.00500023	21.7423	336917	0.0064533	22.1843	186060	0.0119232	11.22	326391	0.00343759	31.213	251887	0.0123917	41.8848	359171	0.0116615	21.2879	349066	0.00609852	23.6612	267019	0.00886125	24.5704	392166	0.00626531	27.3905	487407	0.00561963
K00303	0.00828279	0.00400278	0.0122411	0.00258544	0.192217	0.350579	-0.00395835	-0.0108189	0.00290223	16.3398	254938	0.00640931	26.8498	336917	0.00796926	27.4728	186060	0.0147656	13.0132	326391	0.00398699	37.9541	251887	0.0150679	57.2027	359171	0.0159263	40.5352	349066	0.0116124	32.991	267019	0.0123553	37.296	392166	0.00951026	43.7431	487407	0.00897465
K00304	0.00547924	0.00382374	0.00474687	0.000867455	0.764164	0.819393	0.000732369	-0.00617072	0.00763546	11.1549	254938	0.00437554	12.1382	336917	0.00360273	22.2051	186060	0.0119344	6.54177	326391	0.00200427	15.9208	251887	0.00632059	19.8357	359171	0.00552263	14.1723	349066	0.00406005	11.6407	267019	0.00435951	16.2212	392166	0.00413631	19.8965	487407	0.00408211
K00305	0.0017094	0.00080065	0.00165207	0.000388674	0.913365	0.938177	5.73325e-05	-0.00133337	0.00144803	4.94512	254938	0.00193973	3.04639	336917	0.000904196	5.42943	186060	0.00291811	3.5105	326391	0.00107555	5.59488	251887	0.00222119	3.74477	359171	0.00104261	6.26402	349066	0.00179451	3.39811	267019	0.00127261	7.27589	392166	0.00185531	8.41346	487407	0.00172617
K00311	0.0179406	0.0102291	0.0199631	0.00648586	0.77236	0.825772	-0.00202248	-0.0195628	0.0155178	46.1755	254938	0.0181124	41.6606	336917	0.0123652	63.8104	186060	0.0342957	22.8117	326391	0.00698906	84.1626	251887	0.0334128	73.5741	359171	0.0204844	64.8558	349066	0.0185798	50.24	267019	0.0188152	60.298	392166	0.0153756	63.9022	487407	0.0131106
K00313	0.000255014	0.000145666	0.000755647	0.000487647	0.0733483	0.185885	-0.000500633	-0.00106475	6.34797e-05	0.375784	254938	0.000147402	1.29535	336917	0.000384471	0.141996	186060	7.63173e-05	1.3443	326391	0.000411867	4.23192	251887	0.00168009	3.92998	359171	0.00109418	1.12286	349066	0.000321674	1.71186	267019	0.000641101	1.6473	392166	0.000420053	1.83651	487407	0.000376791
K00315	0.00828846	0.00360759	0.0292725	0.0121615	0.0102862	0.0491792	-0.020984	-0.0350482	-0.00691984	12.5235	254938	0.00491238	42.029	336917	0.0124746	20.9513	186060	0.0112605	14.7083	326391	0.00450635	94.1808	251887	0.0373901	120.245	359171	0.0334784	70.633	349066	0.0202348	133.337	267019	0.0499355	59.797	392166	0.0152479	94.3038	487407	0.0193481
K00316	0.000211472	0.000203287	0.000578667	0.000267391	0.0616773	0.164299	-0.000367195	-0.000757452	2.30607e-05	1.3858	254938	0.000543583	0.639907	336917	0.00018993	0	186060	0	0.366776	326391	0.000112373	1.86559	251887	0.000740645	0.779661	359171	0.000217072	1.72144	349066	0.000493156	1.85711	267019	0.000695498	1.2497	392166	0.000318666	4.90802	487407	0.00100696
K00317	0.00190124	0.00127977	0.00148298	0.000736003	0.631086	0.702776	0.000418255	-0.00178416	0.00262067	2.42539	254938	0.000951365	7.79963	336917	0.002315	7.07472	186060	0.00380239	1.75007	326391	0.000536187	5.76406	251887	0.00228835	7.00307	359171	0.00194979	5.29559	349066	0.00151707	5.63773	267019	0.00211136	2.96759	392166	0.000756718	1.33841	487407	0.000274597
K00318	0.0087222	0.00400279	0.0109022	0.00164879	0.424574	0.521903	-0.00218003	-0.00920383	0.00484377	11.5376	254938	0.00452565	45.4976	336917	0.0135041	22.0536	186060	0.011853	16.3393	326391	0.00500605	21.7279	251887	0.00862604	37.4923	359171	0.0104386	48.1809	349066	0.0138028	28.6735	267019	0.0107384	38.3985	392166	0.00979139	58.568	487407	0.0120162
K00319	9.75281e-06	1.68924e-05	3.84057e-06	8.58777e-06	0.603236	0.678269	5.91225e-06	-2.33486e-05	3.51731e-05	0.0994546	254938	3.90113e-05	0	336917	0	0	186060	0	0	326391	0	0	251887	0	0	359171	0	0	349066	0	0	267019	0	0	392166	0	0.112315	487407	2.30434e-05
K00320	0.000699609	0.000650979	0.00547177	0.00175086	0.000932319	0.0106918	-0.00477216	-0.00682867	-0.00271565	0.212844	254938	8.34885e-05	5.38333	336917	0.00159782	0.138338	186060	7.43517e-05	3.40353	326391	0.00104278	13.3773	251887	0.00531085	24.4585	359171	0.00680971	12.5084	349066	0.00358339	22.2138	267019	0.00831919	12.7799	392166	0.00325879	27.0446	487407	0.00554867
K00322	0.00283764	0.00136474	0.0110935	0.00870785	0.0881359	0.211686	-0.00825581	-0.0182444	0.00173281	4.3043	254938	0.00168837	16.4526	336917	0.00488326	6.08005	186060	0.0032678	4.93221	326391	0.00151113	68.8623	251887	0.0273386	49.2718	359171	0.0137182	14.7033	349066	0.00421218	39.5037	267019	0.0147944	12.2001	392166	0.00311095	16.5058	487407	0.00338646
K00324	0.0898417	0.0140639	0.115682	0.0186137	0.0587592	0.158568	-0.0258407	-0.0529107	0.0012294	181.997	254938	0.0713885	293.686	336917	0.0871685	167.284	186060	0.0899086	361.971	326391	0.110901	244.604	251887	0.0971086	351.179	359171	0.0977748	482.028	349066	0.138091	259.831	267019	0.097308	536.299	392166	0.136753	619.294	487407	0.127059
K00325	0.0501372	0.00240522	0.0798064	0.00976056	0.000660036	0.00880536	-0.0296692	-0.0408951	-0.0184433	118.33	254938	0.046415	173.976	336917	0.0516375	98.1634	186060	0.0527591	162.338	326391	0.0497371	177.482	251887	0.070461	275.898	359171	0.0768153	315.854	349066	0.0904853	174.07	267019	0.0651901	334.06	392166	0.0851834	442.094	487407	0.0907033
K00329	0.0123465	0.0065309	0.0299122	0.0119427	0.0278238	0.0935995	-0.0175656	-0.032662	-0.00246931	28.9702	254938	0.0113636	30.6618	336917	0.00910071	43.0281	186060	0.023126	18.9169	326391	0.00579576	55.6753	251887	0.0221033	64.2869	359171	0.0178987	142.507	349066	0.0408251	46.6503	267019	0.0174708	192.98	392166	0.0492088	155.807	487407	0.0319664
K00330	0.0318535	0.0121869	0.0771467	0.00422898	0.00554753	0.033554	-0.0452933	-0.0668941	-0.0236924	69.6537	254938	0.0273218	115.472	336917	0.0342732	92.5163	186060	0.049724	52.5323	326391	0.0160949	199.389	251887	0.0791582	259.457	359171	0.0722376	286.315	349066	0.0820229	208.309	267019	0.0780127	316.689	392166	0.0807538	344.574	487407	0.0706952
K00331	0.0305112	0.00910303	0.0773447	0.00269538	0.00215278	0.0183333	-0.0468335	-0.0630986	-0.0305684	84.3229	254938	0.0330758	119.203	336917	0.0353805	71.613	186060	0.0384893	49.2831	326391	0.0150994	194.314	251887	0.0771434	263.746	359171	0.0734319	267.066	349066	0.0765085	213.271	267019	0.0798711	296.236	392166	0.0755384	397.602	487407	0.081575
K00332	0.0246311	0.00832432	0.0818041	0.00701493	0.000100128	0.00315499	-0.057173	-0.0715307	-0.0428153	44.347	254938	0.0173952	105.393	336917	0.0312815	64.0448	186060	0.0344217	50.3487	326391	0.0154259	181.365	251887	0.0720026	265.22	359171	0.0738424	323.614	349066	0.0927085	222.782	267019	0.0834332	328.982	392166	0.0838885	414.05	487407	0.0849495
K00333	0.0339879	0.0106438	0.113676	0.00658148	0.000177499	0.00425549	-0.0796877	-0.0979528	-0.0614225	65.6676	254938	0.0257582	147.948	336917	0.0439122	83.8918	186060	0.0450887	69.1707	326391	0.0211926	267.26	251887	0.106103	395.367	359171	0.110078	419.582	349066	0.120201	308.399	267019	0.115497	418.555	392166	0.106729	601.683	487407	0.123446
K00334	0.021192	0.00744213	0.068895	0.00946926	7.05662e-05	0.00282992	-0.047703	-0.0617976	-0.0336084	40.9842	254938	0.0160761	85.2692	336917	0.0253087	57.9085	186060	0.0311236	40.0147	326391	0.0122597	150.393	251887	0.0597066	208.047	359171	0.0579243	275.889	349066	0.0790362	162.558	267019	0.0608787	310.727	392166	0.0792336	373.309	487407	0.0765908
K00335	0.0313565	0.0118612	0.11215	0.010868	8.0827e-05	0.0029067	-0.0807938	-0.101438	-0.06015	63.0904	254938	0.0247473	117.39	336917	0.0348424	90.7259	186060	0.0487618	55.7299	326391	0.0170746	251.698	251887	0.0999249	359.468	359171	0.100083	461.019	349066	0.132072	301.144	267019	0.11278	438.684	392166	0.111862	566.272	487407	0.11618
K00336	0.0315682	0.0103649	0.127948	0.0172011	9.22566e-06	0.00190769	-0.0963801	-0.118855	-0.0739055	64.3712	254938	0.0252497	125.116	336917	0.0371357	84.3457	186060	0.0453326	60.5613	326391	0.0185548	276.825	251887	0.1099	413.21	359171	0.115045	560.759	349066	0.160645	309.237	267019	0.115811	512.281	392166	0.130629	661.213	487407	0.135659
K00337	0.0361506	0.0144374	0.10761	0.00458282	0.00232959	0.0190779	-0.0714592	-0.0971693	-0.0457491	68.641	254938	0.0269245	137.325	336917	0.0407594	106.779	186060	0.0573898	63.7399	326391	0.0195287	271.748	251887	0.107885	380.246	359171	0.105868	408.678	349066	0.117077	278.133	267019	0.104162	422.287	392166	0.107681	501.962	487407	0.102986
K00338	0.0244857	0.00788859	0.0775807	0.00165267	0.0011037	0.0118366	-0.053095	-0.0673702	-0.0388198	47.2282	254938	0.0185254	107.93	336917	0.0320345	60.4677	186060	0.0324991	48.5795	326391	0.0148838	194.321	251887	0.0771459	271.378	359171	0.0755567	277.494	349066	0.0794959	203.045	267019	0.0760414	313.802	392166	0.0800178	376.407	487407	0.0772264
K00339	0.0231747	0.00784882	0.0768415	0.00572575	0.000161867	0.00398168	-0.0536668	-0.0671117	-0.0402219	42.1252	254938	0.0165237	97.763	336917	0.0290169	60.9095	186060	0.0327366	47.0704	326391	0.0144215	177.956	251887	0.0706491	251.217	359171	0.0699435	285.366	349066	0.0817511	195.838	267019	0.0733423	331.163	392166	0.0844447	394.401	487407	0.0809181
K00340	0.0198081	0.00762263	0.0603017	0.00680935	0.000333769	0.00581197	-0.0404936	-0.0537181	-0.0272691	34.9398	254938	0.0137052	81.7793	336917	0.0242728	55.7282	186060	0.0299518	36.8906	326391	0.0113026	156.692	251887	0.0622074	194.985	359171	0.0542876	245.323	349066	0.0702798	146.9	267019	0.0550148	264.519	392166	0.0674507	256.229	487407	0.0525699
K00341	0.0420112	0.0147394	0.137599	0.00529691	0.000853405	0.0100659	-0.0955874	-0.121661	-0.0695133	82.3543	254938	0.0323036	175.028	336917	0.0519499	112.156	186060	0.0602798	76.7392	326391	0.0235114	337.747	251887	0.134087	469.844	359171	0.130814	490.75	349066	0.140589	361.522	267019	0.135392	538.483	392166	0.13731	718.44	487407	0.1474
K00342	0.0381884	0.0123294	0.128329	0.00585607	0.000368661	0.00620721	-0.0901405	-0.111585	-0.0686962	74.5415	254938	0.0292391	170.647	336917	0.0506494	92.9738	186060	0.0499699	74.7273	326391	0.022895	316.524	251887	0.125661	422.862	359171	0.117733	473.774	349066	0.135726	343.446	267019	0.128622	503.087	392166	0.128284	652.867	487407	0.133947
K00343	0.0309608	0.00959358	0.116104	0.00916488	1.53561e-05	0.00169352	-0.0851435	-0.101944	-0.0683431	59.0848	254938	0.0231761	142.938	336917	0.0424253	71.3028	186060	0.0383226	65.0147	326391	0.0199192	274.396	251887	0.108936	380.661	359171	0.105983	446.962	349066	0.128045	284.419	267019	0.106516	478.996	392166	0.122141	609.277	487407	0.125004
K00344	0.0667548	0.0110698	0.0857337	0.00641783	0.0504982	0.142981	-0.0189789	-0.0380226	6.47717e-05	167.273	254938	0.0656131	180.774	336917	0.0536554	156.782	186060	0.0842643	207.214	326391	0.0634863	212.022	251887	0.0841733	296.382	359171	0.0825182	324.032	349066	0.0928281	197.688	267019	0.0740353	359.559	392166	0.0916854	434.581	487407	0.0891617
K00346	0.00348834	0.00127076	0.00411478	0.000803927	0.481832	0.573949	-0.000626439	-0.00280561	0.00155273	7.30839	254938	0.00286673	14.4967	336917	0.00430275	9.36579	186060	0.00503376	5.71227	326391	0.00175013	9.72055	251887	0.00385909	11.9748	359171	0.00333401	15.5693	349066	0.00446027	14.7577	267019	0.00552682	12.1971	392166	0.00311018	21.4377	487407	0.00439832
K00347	0.00321104	0.00139138	0.00380528	0.00070553	0.52951	0.614804	-0.000594239	-0.00300475	0.00181627	5.78928	254938	0.00227086	13.1199	336917	0.0038941	9.53164	186060	0.0051229	5.07971	326391	0.00155632	11.8014	251887	0.0046852	10.0264	359171	0.00279154	12.6299	349066	0.0036182	9.78388	267019	0.00366411	13.0243	392166	0.00332113	23.1593	487407	0.00475152
K00348	0.00280682	0.00135436	0.00288249	0.000539962	0.931265	0.951541	-7.56743e-05	-0.00245697	0.00230562	4.48007	254938	0.00175732	12.5738	336917	0.00373203	8.38733	186060	0.00450787	4.0148	326391	0.00123006	7.91767	251887	0.00314334	8.81676	359171	0.00245475	8.55383	349066	0.00245049	9.7483	267019	0.00365079	8.64017	392166	0.00220319	16.5348	487407	0.00339239
K00349	0.00299267	0.00129134	0.00300415	0.000521563	0.989056	0.99341	-1.14774e-05	-0.00228016	0.00225721	5.4582	254938	0.00214099	12.3492	336917	0.00366536	8.81348	186060	0.00473691	4.65901	326391	0.00142743	7.62625	251887	0.00302764	9.06978	359171	0.0025252	8.77681	349066	0.00251437	10.2262	267019	0.00382976	10.1076	392166	0.00257737	17.3057	487407	0.00355056
K00350	0.00286269	0.0013608	0.00314847	0.000474555	0.745879	0.803431	-0.000285783	-0.0026971	0.00212553	5.11982	254938	0.00200826	10.7574	336917	0.00319288	9.15029	186060	0.00491793	4.34649	326391	0.00133168	7.78083	251887	0.00308901	9.79221	359171	0.00272634	10.0798	349066	0.00288765	10.1864	267019	0.00381486	10.2529	392166	0.00261443	18.3194	487407	0.00375854
K00351	0.00503	0.00227638	0.00557224	0.0031865	0.787005	0.83845	-0.000542245	-0.00503649	0.003952	12.5054	254938	0.00490528	15.5461	336917	0.00461422	15.8029	186060	0.00849345	6.87719	326391	0.00210704	11.6435	251887	0.00462249	14.3503	359171	0.0039954	14.5615	349066	0.00417155	33.7119	267019	0.0126253	13.032	392166	0.00332309	22.887	487407	0.00469566
K00354	7.19641e-06	1.24645e-05	2.08342e-05	3.00338e-05	0.399405	0.500258	-1.36378e-05	-4.93884e-05	2.21128e-05	0	254938	0	0.0969837	336917	2.87856e-05	0	186060	0	0	326391	0	0.182839	251887	7.25876e-05	0	359171	0	0	349066	0	0.139965	267019	5.24178e-05	0	392166	0	0	487407	0
K00355	0.00120131	0.000627482	0.00078814	0.000496819	0.373682	0.486169	0.000413174	-0.000664591	0.00149094	1.88801	254938	0.000740577	3.78056	336917	0.0011221	4.18504	186060	0.0022493	2.26279	326391	0.000693276	4.42871	251887	0.00175821	1.45835	359171	0.000406032	1.21855	349066	0.000349088	1.5201	267019	0.000569287	4.30487	392166	0.00109772	2.67345	487407	0.000548504
K00356	0.0123465	0.0065309	0.0299122	0.0119427	0.0278238	0.0935519	-0.0175656	-0.032662	-0.00246931	28.9702	254938	0.0113636	30.6618	336917	0.00910071	43.0281	186060	0.023126	18.9169	326391	0.00579576	55.6753	251887	0.0221033	64.2869	359171	0.0178987	142.507	349066	0.0408251	46.6503	267019	0.0174708	192.98	392166	0.0492088	155.807	487407	0.0319664
K00359	0.000101188	6.83614e-05	8.54629e-05	7.38841e-05	0.769254	0.823649	1.57252e-05	-0.000107092	0.000138542	0.425027	254938	0.000166718	0.542419	336917	0.000160995	0	186060	0	0.251451	326391	7.70398e-05	0.520546	251887	0.000206659	0.19611	359171	5.46008e-05	0.551088	349066	0.000157875	0.200041	267019	7.49162e-05	0.0734408	392166	1.8727e-05	0	487407	0
K00362	0.00245171	0.00111918	0.00826914	0.00907278	0.213284	0.37336	-0.00581743	-0.0162288	0.00459389	6.53834	254938	0.00256468	7.89912	336917	0.00234453	7.49401	186060	0.00402775	2.83927	326391	0.000869897	70.1432	251887	0.0278471	8.76466	359171	0.00244025	7.41096	349066	0.00212308	24.3201	267019	0.00910799	20.2699	392166	0.00516872	14.2702	487407	0.00292777
K00363	0.00045868	0.000210048	0.00185421	0.00141789	0.0793364	0.195592	-0.00139553	-0.00302207	0.000231003	0.984766	254938	0.000386276	2.75692	336917	0.000818279	0.551752	186060	0.000296546	1.0889	326391	0.000333619	12.5478	251887	0.00498153	4.03148	359171	0.00112244	2.71933	349066	0.000779028	3.93332	267019	0.00147305	5.24238	392166	0.00133678	6.98193	487407	0.00143246
K00364	0.0104241	0.00484991	0.0126676	0.00307112	0.507807	0.597467	-0.00224353	-0.0105602	0.00607312	16.3977	254938	0.00643201	40.6157	336917	0.0120551	32.8095	186060	0.0176338	18.1978	326391	0.00557546	26.3612	251887	0.0104655	69.4225	359171	0.0193285	42.0386	349066	0.0120431	27.5139	267019	0.0103041	48.3525	392166	0.0123296	56.2222	487407	0.011535
K00365	0.000203395	0.000146867	0.000801385	0.000512822	0.048386	0.138963	-0.00059799	-0.00119021	-5.7731e-06	0.0494717	254938	1.94053e-05	1.33564	336917	0.000396429	0.53182	186060	0.000285833	0.365266	326391	0.00011191	0.318309	251887	0.00012637	6.23867	359171	0.00173696	3.25557	349066	0.00093265	1.38325	267019	0.000518036	1.87935	392166	0.000479223	4.94751	487407	0.00101507
K00366	0.0895204	0.0212772	0.00793315	0.00375914	0.00636425	0.0366512	0.0815873	0.0429249	0.12025	269.787	254938	0.105824	275.625	336917	0.0818079	108.494	186060	0.0583112	366.009	326391	0.112138	12.8487	251887	0.00510098	54.3677	359171	0.015137	21.3149	349066	0.00610626	22.8132	267019	0.00854366	13.769	392166	0.00351102	44.8413	487407	0.00919996
K00367	0.0491562	0.0178742	0.00425079	0.00224561	0.021845	0.0795097	0.0449054	0.0122533	0.0775575	185.505	254938	0.0727648	191.244	336917	0.0567629	44.99	186060	0.0241804	140.076	326391	0.0429165	8.57248	251887	0.0034033	27.6146	359171	0.00768841	2.23867	349066	0.00064133	14.2905	267019	0.00535185	11.339	392166	0.00289137	26.9462	487407	0.00552849
K00368	0.000366963	0.000155426	0.00110255	0.000815736	0.101498	0.233037	-0.000735587	-0.00167148	0.000200302	0.999609	254938	0.000392099	2.05522	336917	0.000610006	0.392365	186060	0.000210881	0.831856	326391	0.000254865	3.10989	251887	0.00123464	2.30376	359171	0.000641411	1.32279	349066	0.00037895	2.27808	267019	0.000853152	11.1088	392166	0.00283269	3.28734	487407	0.000674454
K00370	0.00600497	0.00335218	0.00376372	0.00205523	0.349875	0.504384	0.00224125	-0.00351284	0.00799533	20.8118	254938	0.00816347	13.064	336917	0.00387751	19.0117	186060	0.0102181	5.74712	326391	0.00176081	20.2596	251887	0.00804313	9.28319	359171	0.00258462	11.0258	349066	0.00315867	11.0041	267019	0.0041211	12.0453	392166	0.00307147	7.81474	487407	0.00160333
K00371	0.0035299	0.00294378	0.0022432	0.00183361	0.529432	0.614822	0.0012867	-0.00376374	0.00633714	6.52717	254938	0.00256029	8.11379	336917	0.00240825	15.7526	186060	0.00846645	2.23453	326391	0.000684618	14.8926	251887	0.0059124	4.13451	359171	0.00115112	10.1308	349066	0.00290226	5.85311	267019	0.00219202	2.80096	392166	0.000714227	2.862	487407	0.000587189
K00372	0.000872006	0.000184797	0.00312052	0.0024629	0.0968323	0.225454	-0.00224851	-0.00507747	0.000580444	2.45759	254938	0.000963992	3.26979	336917	0.000970502	1.8619	186060	0.0010007	1.80438	326391	0.000552828	21.1971	251887	0.0084153	3.81516	359171	0.00106221	7.28771	349066	0.00208777	8.80065	267019	0.00329589	8.80155	392166	0.00224434	7.88427	487407	0.00161759
K00373	0.000855492	0.000630422	0.000523517	0.000501767	0.470983	0.56448	0.000331975	-0.000751137	0.00141509	1.62698	254938	0.000638186	2.48058	336917	0.000736258	3.50084	186060	0.00188157	0.541672	326391	0.000165958	4.03551	251887	0.00160211	1.22291	359171	0.000340481	1.28679	349066	0.000368638	1.32507	267019	0.000496244	1.16963	392166	0.000298248	0.172445	487407	3.53801e-05
K00374	0.00114452	0.00104011	0.000600232	0.000477009	0.443931	0.539881	0.000544292	-0.00126867	0.00235725	1.69839	254938	0.000666198	2.30559	336917	0.000684319	5.44499	186060	0.00292648	0.982767	326391	0.000301101	4.1371	251887	0.00164244	1.20158	359171	0.000334544	1.56638	349066	0.000448734	1.50146	267019	0.000562304	1.50267	392166	0.000383173	1.12198	487407	0.000230193
K00375	0.00487127	0.00298251	0.00839987	0.00255389	0.142345	0.2937	-0.0035286	-0.00868004	0.00162283	10.8218	254938	0.00424486	11.3508	336917	0.00336902	18.3294	186060	0.00985138	6.5925	326391	0.00201982	32.1973	251887	0.0127824	37.9735	359171	0.0105725	23.582	349066	0.00675573	22.4455	267019	0.00840596	25.085	392166	0.00639653	26.7394	487407	0.00548605
K00376	0.00107844	0.000709069	0.000155738	0.00012495	0.108453	0.244343	0.000922705	-0.000365799	0.00221121	3.22794	254938	0.00126616	2.08324	336917	0.000618325	3.98895	186060	0.00214391	0.931445	326391	0.000285377	0.95885	251887	0.000380666	0.881727	359171	0.000245489	0.476371	349066	0.00013647	0.159833	267019	5.98584e-05	0.426196	392166	0.000108677	0.0159232	487407	3.26692e-06
K00380	0.00247296	0.000961432	0.00909171	0.00256607	0.0012771	0.0130009	-0.00661875	-0.00963515	-0.00360234	5.32822	254938	0.00209001	7.78537	336917	0.00231077	7.52562	186060	0.00404474	4.7207	326391	0.00144633	24.1653	251887	0.00959369	24.0731	359171	0.00670241	40.6054	349066	0.0116326	16.856	267019	0.00631265	51.2926	392166	0.0130793	35.2376	487407	0.00722959
K00381	0.012698	0.00801831	0.0209736	0.0118785	0.274434	0.437153	-0.00827557	-0.0245633	0.00801214	28.0878	254938	0.0110175	31.3522	336917	0.00930562	48.2967	186060	0.0259577	14.7245	326391	0.00451129	115.343	251887	0.0457916	52.7764	359171	0.0146939	43.598	349066	0.0124899	35.7109	267019	0.0133739	98.645	392166	0.0251539	69.8854	487407	0.0143382
K00382	0.107532	0.0211847	0.137782	0.00927409	0.084481	0.205292	-0.0302504	-0.0672835	0.00678273	267.665	254938	0.104992	401.793	336917	0.119256	244.305	186060	0.131305	243.408	326391	0.0745757	351.569	251887	0.139574	446.261	359171	0.124247	524.062	349066	0.150132	388.261	267019	0.145406	498.61	392166	0.127143	683.307	487407	0.140192
K00383	0.0479403	0.00623324	0.0123925	0.00432568	0.000429822	0.00680414	0.0355479	0.0248741	0.0462217	143.113	254938	0.0561363	174.075	336917	0.051667	75.7249	186060	0.0406993	141.193	326391	0.0432587	29.3009	251887	0.0116325	49.7408	359171	0.0138488	26.0054	349066	0.00744998	50.7216	267019	0.0189955	26.7122	392166	0.00681145	76.116	487407	0.0156165
K00384	0.0813558	0.00840092	0.121941	0.0127927	0.000654825	0.0087712	-0.0405854	-0.0579053	-0.0232654	181.406	254938	0.071157	253.829	336917	0.0753388	170.741	186060	0.0917667	284.485	326391	0.0871606	275.315	251887	0.109301	374.818	359171	0.104356	473.553	349066	0.135663	307.033	267019	0.114985	527.114	392166	0.134411	647.912	487407	0.13293
K00385	0.000177918	0.000308163	4.2907e-06	7.80795e-06	0.401124	0.502031	0.000173627	-0.000392449	0.000739703	1.81432	254938	0.000711671	0	336917	0	0	186060	0	0	326391	0	0.0538605	251887	2.13828e-05	0.015665	359171	4.36142e-06	0	349066	0	0	267019	0	0	392166	0	0	487407	0
K00387	8.0392e-05	0.000101463	0.000270261	0.000279869	0.212544	0.372558	-0.000189869	-0.000517797	0.00013806	0	254938	0	0.165692	336917	4.91787e-05	0.471634	186060	0.000253486	0.0616995	326391	1.89035e-05	0.674007	251887	0.000267583	0.322627	359171	8.98254e-05	0.0389862	349066	1.11687e-05	0.588055	267019	0.00022023	0.647953	392166	0.000165224	4.22841	487407	0.000867532
K00389	0.0537072	0.013829	0.00802761	0.00278934	0.00962076	0.0471909	0.0456796	0.0206291	0.0707301	132.547	254938	0.0519916	158.67	336917	0.0470946	73.2762	186060	0.0393832	249.23	326391	0.0763593	21.0171	251887	0.00834387	34.3349	359171	0.00955947	26.6525	349066	0.00763535	30.279	267019	0.0113396	9.20108	392166	0.00234622	43.5795	487407	0.00894108
K00390	0.054301	0.00923149	0.0241613	0.00426319	0.00701108	0.0386603	0.0301396	0.0140556	0.0462237	176.637	254938	0.0692862	183.363	336917	0.0544238	88.9203	186060	0.0477913	149.169	326391	0.0457025	79.6934	251887	0.0316385	92.4703	359171	0.0257455	60.966	349066	0.0174655	66.1877	267019	0.0247876	86.2143	392166	0.0219841	113.794	487407	0.0233467
K00392	0.0318202	0.00671343	0.0167223	0.00533316	0.0195814	0.073494	0.0150979	0.00356488	0.0266309	80.8818	254938	0.031726	96.9114	336917	0.0287642	45.1857	186060	0.0242856	138.732	326391	0.0425049	63.183	251887	0.0250838	68.4119	359171	0.0190472	39.0655	349066	0.0111914	48.305	267019	0.0180905	34.9032	392166	0.00890012	87.8344	487407	0.0180207
K00394	0.000178982	0.000222815	0.000167445	0.000118926	0.937889	0.955947	1.15372e-05	-0.000373361	0.000396436	1.39106	254938	0.000545645	0.573712	336917	0.000170283	0	186060	0	0	326391	0	1.02021	251887	0.000405027	0.42668	359171	0.000118796	0.417524	349066	0.000119612	0.481419	267019	0.000180294	0.65531	392166	0.0001671	0.067456	487407	1.38398e-05
K00395	0.000413026	0.000653423	0.000519249	0.000667558	0.832104	0.873835	-0.000106223	-0.00126488	0.00105243	3.93143	254938	0.00154211	0.370583	336917	0.000109992	0	186060	0	0	326391	0	4.52972	251887	0.00179831	0.265221	359171	7.38426e-05	0.0518058	349066	1.48412e-05	0.610639	267019	0.000228687	3.9209	392166	0.000999807	0	487407	0
K00399	7.4793e-06	1.16378e-05	0	0	0.34681	0.501386	7.4793e-06	-1.39038e-05	2.88624e-05	0.0702813	254938	2.7568e-05	0.00791502	336917	2.34925e-06	0	186060	0	0	326391	0	0	251887	0	0	359171	0	0	349066	0	0	267019	0	0	392166	0	0	487407	0
K00400	1.59573e-05	2.76389e-05	0	0	0.391002	0.498509	1.59573e-05	-3.4826e-05	6.67406e-05	0.162725	254938	6.38292e-05	0	336917	0	0	186060	0	0	326391	0	0	251887	0	0	359171	0	0	349066	0	0	267019	0	0	392166	0	0	487407	0
K00401	8.63932e-06	1.25501e-05	0	0	0.31885	0.478637	8.63932e-06	-1.44201e-05	3.16987e-05	0.0768701	254938	3.01524e-05	0.0148407	336917	4.40484e-06	0	186060	0	0	326391	0	0	251887	0	0	359171	0	0	349066	0	0	267019	0	0	392166	0	0	487407	0
K00402	1.31986e-05	2.28606e-05	0	0	0.391002	0.497072	1.31986e-05	-2.88052e-05	5.52024e-05	0.134593	254938	5.27944e-05	0	336917	0	0	186060	0	0	326391	0	0	251887	0	0	359171	0	0	349066	0	0	267019	0	0	392166	0	0	487407	0
K00404	0.0204391	0.0115818	0.0181424	0.00576591	0.765025	0.82005	0.00229665	-0.0177901	0.0223834	56.0447	254938	0.0219836	48.361	336917	0.014354	71.2816	186060	0.0383112	23.1984	326391	0.00710756	75.3462	251887	0.0299127	70.1174	359171	0.019522	47.2458	349066	0.0135349	38.6884	267019	0.014489	71.3682	392166	0.0181985	64.3256	487407	0.0131975
K00405	0.0131136	0.00780136	0.0115178	0.00248996	0.751255	0.808039	0.00159575	-0.0122931	0.0154846	35.2432	254938	0.0138242	29.4976	336917	0.00875516	47.1861	186060	0.0253608	14.7337	326391	0.00451412	38.5498	251887	0.0153044	39.777	359171	0.0110747	36.8495	349066	0.0105566	24.974	267019	0.00935288	56.1865	392166	0.0143272	41.3861	487407	0.00849108
K00406	0.018196	0.00969151	0.0120369	0.00638351	0.375759	0.488679	0.00615913	-0.0104452	0.0227634	37.5079	254938	0.0147125	56.6421	336917	0.0168119	62.9902	186060	0.0338549	24.1684	326391	0.00740474	55.3296	251887	0.021966	66.383	359171	0.0184823	20.6305	349066	0.00591018	33.707	267019	0.0126234	33.7007	392166	0.00859348	22.6443	487407	0.00464588
K00407	0.00573555	0.00293566	0.00229527	0.00132169	0.132692	0.28025	0.00344027	-0.00168262	0.00856317	16.4077	254938	0.00643594	15.8164	336917	0.00469445	18.5279	186060	0.00995805	6.05044	326391	0.00185374	11.9129	251887	0.00472945	11.2591	359171	0.00313474	3.35321	349066	0.000960622	5.98441	267019	0.00224119	6.80031	392166	0.00173404	4.73564	487407	0.000971599
K00411	0.012919	0.00690166	0.024566	0.0060458	0.054289	0.150117	-0.0116471	-0.0235946	0.000300504	32.1554	254938	0.012613	29.667	336917	0.00880544	44.984	186060	0.0241772	19.8451	326391	0.00608017	56.612	251887	0.0224751	63.1815	359171	0.0175909	84.4389	349066	0.0241899	53.4118	267019	0.020003	142.863	392166	0.0364293	130.176	487407	0.0267078
K00412	0.0207736	0.012028	0.0387846	0.00793041	0.0736952	0.186052	-0.018011	-0.038618	0.00259598	52.2364	254938	0.0204898	46.4397	336917	0.0137837	74.9335	186060	0.0402739	27.8965	326391	0.00854696	107.408	251887	0.0426413	118.662	359171	0.0330379	115.073	349066	0.0329659	90.7806	267019	0.0339978	215.286	392166	0.0548967	171.412	487407	0.0351682
K00413	0.014535	0.00915848	0.0232482	0.00458892	0.200747	0.361061	-0.00871325	-0.024591	0.00716454	35.0366	254938	0.0137432	30.8009	336917	0.009142	55.0731	186060	0.0295997	18.4573	326391	0.00565497	58.1649	251887	0.0230916	62.9336	359171	0.0175219	106.874	349066	0.030617	55.7788	267019	0.0208894	108.883	392166	0.0277645	95.555	487407	0.0196048
K00424	0.000575514	0.000229569	0.000758573	0.000711613	0.612918	0.686705	-0.000183059	-0.00100956	0.000643442	0.763602	254938	0.000299524	2.10021	336917	0.00062336	1.71203	186060	0.000920153	1.49819	326391	0.000459017	5.6848	251887	0.00225688	1.54583	359171	0.000430387	0	349066	0	2.15346	267019	0.000806481	2.21082	392166	0.000563746	2.40749	487407	0.000493938
K00425	0.0420671	0.00920166	0.0134132	0.00669856	0.00559017	0.0336887	0.0286539	0.0128922	0.0444157	95.5326	254938	0.0374728	100.497	336917	0.0298283	100.653	186060	0.054097	152.98	326391	0.0468702	58.9668	251887	0.02341	48.9842	359171	0.0136381	28.238	349066	0.00808958	56.2078	267019	0.0210501	22.4708	392166	0.00572992	41.7283	487407	0.00856128
K00426	0.0346081	0.00447679	0.0099395	0.00529478	0.000187339	0.00431925	0.0246686	0.0164112	0.032926	89.5813	254938	0.0351384	91.5495	336917	0.0271727	69.6694	186060	0.0374447	126.237	326391	0.0386767	50.9326	251887	0.0202204	42.2952	359171	0.0117758	18.4316	349066	0.00528026	29.0154	267019	0.0108664	19.2354	392166	0.00490492	32.1162	487407	0.0065892
K00427	8.70027e-05	6.37404e-05	0.000707939	0.000629713	0.0786861	0.194569	-0.000620937	-0.00134386	0.000101986	0.072521	254938	2.84465e-05	0.526684	336917	0.000156325	0.0344886	186060	1.85363e-05	0.472299	326391	0.000144703	4.94666	251887	0.00196384	0.571495	359171	0.000159115	0.382738	349066	0.000109646	2.47489	267019	0.000926859	1.57116	392166	0.000400635	3.35112	487407	0.000687539
K00428	0.0231984	0.010358	0.0385625	0.00809516	0.0773918	0.192375	-0.015364	-0.0331439	0.0024158	31.079	254938	0.0121908	115.246	336917	0.0342062	61.145	186060	0.0328631	44.1724	326391	0.0135336	127.05	251887	0.0504394	173.735	359171	0.048371	129.98	349066	0.0372365	93.2238	267019	0.0349128	115.385	392166	0.0294225	151.06	487407	0.0309925
K00432	0.0346492	0.0137125	0.0657294	0.00409883	0.0262164	0.0895118	-0.0310801	-0.0555706	-0.00658969	73.2108	254938	0.0287171	126.699	336917	0.0376054	102.139	186060	0.0548958	56.7222	326391	0.0173786	178.953	251887	0.0710448	221.775	359171	0.0617464	208.684	349066	0.0597833	171.792	267019	0.0643369	266.317	392166	0.0679093	339.018	487407	0.0695554
K00433	0.000505547	0.00033179	0.00138973	0.00101228	0.117688	0.258374	-0.000884187	-0.00206105	0.00029268	1.04542	254938	0.000410069	0.945536	336917	0.000280644	1.99367	186060	0.00107152	0.848467	326391	0.000259954	8.84743	251887	0.00351246	2.97477	359171	0.000828232	1.41149	349066	0.000404361	4.12701	267019	0.00154559	3.31366	392166	0.000844964	5.86254	487407	0.0012028
K00435	0.000187017	8.12722e-05	0.00056932	0.000398796	0.0862463	0.208434	-0.000382303	-0.000839978	7.53728e-05	0.162367	254938	6.36886e-05	0.553721	336917	0.000164349	0.492066	186060	0.000264467	0.834135	326391	0.000255563	1.69081	251887	0.000671257	2.28714	359171	0.000636783	0	349066	0	0.899371	267019	0.000336819	5.13917	392166	0.00131046	2.24501	487407	0.000460602
K00436	0.0566469	0.0125393	0.0036719	0.00224955	0.00476328	0.0303647	0.052975	0.0301975	0.0757525	175.097	254938	0.0686823	161.914	336917	0.0480576	75.735	186060	0.0407047	225.677	326391	0.0691431	14.1424	251887	0.00561458	22.8843	359171	0.00637143	1.35462	349066	0.00038807	14.4764	267019	0.0054215	10.5015	392166	0.00267782	7.59383	487407	0.00155801
K00441	0.00431952	0.00141835	0.011134	0.00287677	0.00225764	0.0187673	-0.00681452	-0.010351	-0.00327806	8.15341	254938	0.00319819	15.699	336917	0.00465961	12.0838	186060	0.00649461	9.54908	326391	0.00292566	27.893	251887	0.0110736	44.2789	359171	0.0123281	31.6724	349066	0.00907345	43.7699	267019	0.0163921	27.859	392166	0.00710389	52.8014	487407	0.0108331
K00442	3.6058e-06	4.7053e-06	0	0	0.276374	0.439185	3.6058e-06	-5.03964e-06	1.22512e-05	0.0292839	254938	1.14866e-05	0.00989378	336917	2.93656e-06	0	186060	0	0	326391	0	0	251887	0	0	359171	0	0	349066	0	0	267019	0	0	392166	0	0	487407	0
K00443	1.9777e-05	2.99152e-05	0	0	0.335255	0.492974	1.9777e-05	-3.51888e-05	7.47428e-05	0.181762	254938	7.12964e-05	0.0263184	336917	7.81154e-06	0	186060	0	0	326391	0	0	251887	0	0	359171	0	0	349066	0	0	267019	0	0	392166	0	0	487407	0
K00446	0.000474798	0.000209483	0.00109344	0.0006235	0.0832921	0.203374	-0.000618639	-0.00134472	0.000107445	1.12787	254938	0.000442408	1.56163	336917	0.000463505	1.4719	186060	0.00079109	0.659927	326391	0.000202189	2.9592	251887	0.00117481	6.40519	359171	0.00178333	2.09233	349066	0.000599408	5.41199	267019	0.00202682	1.79381	392166	0.000457412	2.52889	487407	0.000518846
K00448	0.0013987	0.000598738	0.00234875	0.00101856	0.135218	0.283234	-0.000950056	-0.00226878	0.000368673	5.45537	254938	0.00213988	2.23661	336917	0.000663846	3.3688	186060	0.0018106	3.20011	326391	0.000980454	8.12024	251887	0.00322376	10.642	359171	0.00296292	9.34242	349066	0.0026764	8.88756	267019	0.00332844	2.83098	392166	0.000721883	5.74703	487407	0.0011791
K00449	0.00920488	0.00512869	0.00629474	0.00245595	0.410994	0.509661	0.00291014	-0.00600562	0.0118259	21.8068	254938	0.00855374	24.8162	336917	0.00736567	32.4878	186060	0.017461	11.225	326391	0.00343912	20.7859	251887	0.00825208	25.7359	359171	0.00716537	12.1889	349066	0.00349186	27.2002	267019	0.0101866	19.6752	392166	0.00501707	17.8169	487407	0.00365545
K00450	0.00240941	0.00109702	0.00738712	0.00176862	0.00117877	0.0124005	-0.00497771	-0.00731478	-0.00264064	3.26626	254938	0.0012812	11.0702	336917	0.00328573	6.89554	186060	0.00370609	4.45401	326391	0.00136462	24.3493	251887	0.00966673	33.5621	359171	0.00934431	28.6515	349066	0.00820804	15.2837	267019	0.00572384	24.3504	392166	0.00620922	25.2018	487407	0.00517058
K00451	0.0135277	0.00436935	0.0177564	0.00372464	0.215154	0.375343	-0.00422872	-0.0117724	0.003315	30.1301	254938	0.0118186	55.3021	336917	0.0164142	34.6336	186060	0.0186143	23.7077	326391	0.00726359	52.0409	251887	0.0206604	82.0703	359171	0.0228499	66.1503	349066	0.0189506	47.5271	267019	0.0177991	45.4559	392166	0.011591	71.5864	487407	0.0146872
K00452	0.00498072	0.00227976	0.00766528	0.00171517	0.13792	0.286896	-0.00268456	-0.00659239	0.00122326	7.05495	254938	0.00276732	21.5542	336917	0.00639747	14.8539	186060	0.00798341	9.05626	326391	0.00277466	21.1663	251887	0.00840307	38.7387	359171	0.0107856	27.8765	349066	0.00798603	17.9475	267019	0.00672142	26.683	392166	0.00680402	25.7913	487407	0.00529153
K00453	0.0135766	0.00552968	0.0370401	0.00399938	0.00148718	0.0142412	-0.0234635	-0.0329345	-0.0139924	18.8813	254938	0.00740621	67.692	336917	0.0200916	33.4391	186060	0.0179722	28.8415	326391	0.00883648	82.6105	251887	0.0327967	137.088	359171	0.038168	138.074	349066	0.0395553	109.83	267019	0.041132	119.295	392166	0.0304196	195.787	487407	0.040169
K00455	0.000587276	0.000362512	0.00354852	0.00119039	0.00168596	0.0153242	-0.00296124	-0.00433952	-0.00158296	0.664718	254938	0.000260737	2.97269	336917	0.00088232	1.87946	186060	0.00101014	0.639425	326391	0.000195908	8.69514	251887	0.003452	8.79066	359171	0.00244749	14.3686	349066	0.0041163	4.35102	267019	0.00162948	19.3719	392166	0.00493972	22.9379	487407	0.00470611
K00457	0.0555514	0.00981532	0.0245579	0.00412426	0.00837147	0.0431754	0.0309935	0.0137914	0.0481956	178.527	254938	0.0700276	192.052	336917	0.0570028	97.5463	186060	0.0524275	139.524	326391	0.0427476	72.1745	251887	0.0286535	102.931	359171	0.0286581	85.6794	349066	0.0245453	72.0785	267019	0.0269938	68.6059	392166	0.0174941	102.368	487407	0.0210025
K00459	0.0282783	0.0193952	0.0239701	0.00461261	0.728842	0.789063	0.00430821	-0.0306522	0.0392686	65.0696	254938	0.0255237	56.3848	336917	0.0167355	112.647	186060	0.0605435	33.6532	326391	0.0103107	85.2709	251887	0.0338528	81.8495	359171	0.0227884	74.4857	349066	0.0213385	64.7761	267019	0.024259	84.7809	392166	0.0216187	97.3025	487407	0.0199633
K00463	0.00208824	0.00173174	0.0226747	0.00726715	0.000976915	0.0109936	-0.0205864	-0.0289399	-0.012233	0.626752	254938	0.000245845	15.9336	336917	0.00472924	1.63802	186060	0.000880373	8.15156	326391	0.00249748	31.7356	251887	0.0125991	71.5154	359171	0.0199112	116.343	349066	0.0333298	62.2822	267019	0.023325	65.2466	392166	0.0166375	147.418	487407	0.0302454
K00464	0.0407145	0.0114546	0.00683108	0.0036749	0.0117572	0.0539135	0.0338835	0.0134961	0.0542708	132.076	254938	0.0518071	167.481	336917	0.0497099	42.7072	186060	0.0229535	125.294	326391	0.0383877	15.8752	251887	0.0063025	37.5182	359171	0.0104458	3.83639	349066	0.00109904	22.7028	267019	0.0085023	13.1221	392166	0.00334606	55.0322	487407	0.0112908
K00467	0.00210872	0.000851938	0.00155345	0.00115445	0.459513	0.554045	0.000555271	-0.00110158	0.00221213	3.71776	254938	0.0014583	10.7011	336917	0.0031762	5.0086	186060	0.00269193	3.61793	326391	0.00110847	0.90336	251887	0.000358637	3.20174	359171	0.000891426	13.3978	349066	0.00383817	1.94665	267019	0.000729029	5.78721	392166	0.00147571	9.88337	487407	0.00202774
K00468	4.92591e-05	4.38898e-05	7.29847e-05	0.000117068	0.695565	0.759873	-2.37256e-05	-0.000161347	0.000113896	0	254938	0	0.218148	336917	6.47482e-05	0.211015	186060	0.000113413	0.0616075	326391	1.88754e-05	0.840304	251887	0.000333603	0.0793961	359171	2.21054e-05	0.109681	349066	3.14211e-05	0.0950212	267019	3.55859e-05	0.0121373	392166	3.09494e-06	0.0589649	487407	1.20977e-05
K00469	0.000353543	0.000194847	0.00492358	0.00114584	0.000207395	0.00452915	-0.00457004	-0.00588439	-0.00325569	0.360251	254938	0.000141309	2.03857	336917	0.000605065	0.349122	186060	0.00018764	1.56719	326391	0.000480156	15.1794	251887	0.00602625	10.7572	359171	0.002995	14.512	349066	0.00415737	15.5271	267019	0.00581497	23.8628	392166	0.00608488	21.7532	487407	0.00446304
K00471	0.000359236	0.000224477	0.000484553	0.00031415	0.531012	0.615575	-0.000125317	-0.00056845	0.000317816	0.266461	254938	0.00010452	2.42905	336917	0.000720964	0.555295	186060	0.00029845	1.02164	326391	0.000313011	2.29351	251887	0.000910529	2.09135	359171	0.000582272	2.13534	349066	0.00061173	0.107765	267019	4.03585e-05	2.62583	392166	0.000669571	0.452601	487407	9.28589e-05
K00472	0.00327149	0.000943105	0.00718162	0.00176133	0.00360297	0.025282	-0.00391013	-0.00612267	-0.00169758	6.91461	254938	0.00271227	13.3691	336917	0.00396807	8.14104	186060	0.0043755	6.62615	326391	0.00203012	13.0948	251887	0.00519869	22.7013	359171	0.00632047	29.9172	349066	0.00857064	19.8562	267019	0.00743626	39.8085	392166	0.0101509	26.3819	487407	0.00541271
K00477	0.000256342	0.000287329	0.000879705	0.00103541	0.250584	0.411647	-0.000623364	-0.00181776	0.000571037	0.334409	254938	0.000131173	0.318475	336917	9.45261e-05	1.39805	186060	0.000751402	0.157536	326391	4.82659e-05	6.71317	251887	0.00266515	2.14617	359171	0.000597533	0.0611666	349066	1.75229e-05	5.0705	267019	0.00189893	0.380474	392166	9.70186e-05	0.0101204	487407	2.07638e-06
K00479	0.00314977	0.000296844	0.00783556	0.00372876	0.0373413	0.114871	-0.0046858	-0.00896838	-0.000403214	8.77983	254938	0.00344391	11.5989	336917	0.00344266	5.19773	186060	0.00279358	9.52708	326391	0.00291891	20.4651	251887	0.00812472	31.8944	359171	0.00888001	11.985	349066	0.00343345	40.3982	267019	0.0151294	20.0528	392166	0.00511335	30.865	487407	0.00633249
K00480	0.00606835	0.00252308	0.0201968	0.00645307	0.0031593	0.0235949	-0.0141285	-0.02175	-0.00650692	9.88989	254938	0.00387933	19.1418	336917	0.00568145	19.1442	186060	0.0102893	14.4375	326391	0.00442336	52.9102	251887	0.0210055	55.6451	359171	0.0154927	90.841	349066	0.026024	29.5942	267019	0.0110832	118.743	392166	0.0302787	84.3056	487407	0.0172968
K00481	0.00236762	0.000706297	0.00773384	0.00168015	0.00034446	0.0059049	-0.00536622	-0.00736994	-0.00336249	5.99107	254938	0.00235001	6.69577	336917	0.00198736	6.52635	186060	0.00350766	5.30533	326391	0.00162545	27.7971	251887	0.0110356	31.6513	359171	0.00881233	24.0059	349066	0.00687718	17.4632	267019	0.00654007	25.7943	392166	0.0065774	31.9764	487407	0.00656051
K00483	0.00107765	0.000526026	0.000515781	0.000402763	0.171257	0.329996	0.000561864	-0.000340327	0.00146406	3.2751	254938	0.00128466	4.18208	336917	0.00124128	2.955	186060	0.0015882	0.641172	326391	0.000196443	3.13976	251887	0.00124649	2.79895	359171	0.000779282	0.352942	349066	0.00010111	1.11608	267019	0.000417978	1.82416	392166	0.000465149	0.412708	487407	8.46742e-05
K00484	0	0	1.56393e-05	3.49706e-05	0.363217	0.502175	-1.56393e-05	-5.58415e-05	2.45629e-05	0	254938	0	0	336917	0	0	186060	0	0	326391	0	0.236361	251887	9.3836e-05	0	359171	0	0	349066	0	0	267019	0	0	392166	0	0	487407	0
K00486	0.00489936	0.00212606	0.00864051	0.00211318	0.0503652	0.142788	-0.00374115	-0.00749039	8.09145e-06	7.1537	254938	0.00280605	23.6299	336917	0.00701357	13.093	186060	0.00703698	8.94583	326391	0.00274083	25.9134	251887	0.0102877	42.7041	359171	0.0118896	32.9863	349066	0.00944987	21.0264	267019	0.00787451	24.9903	392166	0.00637239	29.0932	487407	0.00596897
K00491	0.00124708	0.000751672	0.00603794	0.0019236	0.00154816	0.0145514	-0.00479086	-0.00706262	-0.0025191	0.794424	254938	0.000311614	7.75227	336917	0.00230094	2.8904	186060	0.00155348	2.6839	326391	0.000822297	13.0581	251887	0.0051841	19.0318	359171	0.00529883	33.8608	349066	0.0097004	18.3772	267019	0.00688236	13.5334	392166	0.00345093	27.8361	487407	0.00571105
K00496	0.00898289	0.00366408	0.0173615	0.000848178	0.0267304	0.0907053	-0.00837858	-0.0149891	-0.00176803	13.163	254938	0.00516323	41.5757	336917	0.01234	24.0724	186060	0.012938	17.9197	326391	0.00549027	42.0867	251887	0.0167085	62.4107	359171	0.0173763	62.1283	349066	0.0177984	46.254	267019	0.0173224	63.2454	392166	0.0161272	91.8078	487407	0.018836
K00499	0.00696987	0.00311242	0.0034249	0.000991657	0.141188	0.291859	0.00354496	-0.0019966	0.00908653	9.42493	254938	0.00369695	32.6467	336917	0.00968982	19.4373	186060	0.0104468	13.2055	326391	0.00404591	13.6131	251887	0.00540446	11.8499	359171	0.00329923	11.0505	349066	0.00316572	5.56278	267019	0.00208329	12.2186	392166	0.00311566	16.967	487407	0.00348106
K00500	0.0106134	0.00583901	0.00790669	0.00191519	0.487154	0.579037	0.00270668	-0.00767404	0.0130874	25.562	254938	0.0100268	27.5842	336917	0.00818724	37.295	186060	0.0200446	13.6917	326391	0.00419487	20.6305	251887	0.00819039	40.6788	359171	0.0113257	24.9136	349066	0.0071372	22.8868	267019	0.00857122	19.3694	392166	0.00493909	35.4663	487407	0.00727653
K00505	0.00169388	0.00157622	0.00255888	0.00168667	0.489247	0.580899	-0.000865007	-0.00368975	0.00195974	11.1704	254938	0.0043816	3.7267	336917	0.00110612	1.73036	186060	0.000930001	1.16779	326391	0.00035779	4.77225	251887	0.0018946	9.34846	359171	0.00260279	21.139	349066	0.00605588	4.0917	267019	0.00153236	9.94959	392166	0.00253709	3.56093	487407	0.000730586
K00507	0.0194878	0.00696985	0.0457726	0.0121218	0.00460277	0.0298593	-0.0262849	-0.041858	-0.0107117	40.5314	254938	0.0158985	76.7117	336917	0.0227687	53.7308	186060	0.0288783	33.9629	326391	0.0104056	114.89	251887	0.0456119	169.652	359171	0.0472344	158.516	349066	0.0454114	92.2544	267019	0.0345497	273.063	392166	0.0696294	156.94	487407	0.032199
K00508	0.0600149	0.0144534	0.0142428	0.00233056	0.0112349	0.0520235	0.0457721	0.019463	0.0720813	187.13	254938	0.0734022	249.445	336917	0.0740376	74.0995	186060	0.0398257	172.315	326391	0.0527941	31.229	251887	0.012398	60.1835	359171	0.0167562	61.1023	349066	0.0175045	29.6852	267019	0.0111173	58.3308	392166	0.014874	62.4202	487407	0.0128066
K00514	0.0410325	0.0124762	0.00580021	0.00310942	0.0145329	0.0615647	0.0352323	0.0127807	0.0576838	143.574	254938	0.0563173	156.327	336917	0.0463993	41.1844	186060	0.0221351	128.201	326391	0.0392782	13.8192	251887	0.00548628	35.4615	359171	0.00987315	3.22481	349066	0.000923837	21.9856	267019	0.00823372	11.071	392166	0.00282303	36.3667	487407	0.00746126
K00518	0.00177087	0.00181954	0.0099104	0.00233885	0.000729656	0.00919644	-0.00813953	-0.0115995	-0.00467953	0.452851	254938	0.000177632	15.1483	336917	0.00449614	0.105438	186060	5.66692e-05	7.68007	326391	0.00235303	15.3233	251887	0.00608341	31.6292	359171	0.00880617	45.48	349066	0.013029	23.5626	267019	0.0088243	40.7777	392166	0.0103981	60.0553	487407	0.0123214
K00520	0.000703185	0.00083518	0.000662231	0.000527924	0.942501	0.959761	4.09533e-05	-0.00139129	0.00147319	0.527653	254938	0.000206973	0.915314	336917	0.000271673	3.99789	186060	0.00214871	0.605059	326391	0.000185379	3.79935	251887	0.00150835	0.884449	359171	0.000246247	0.720016	349066	0.000206269	3.41757	267019	0.0012799	1.05727	392166	0.000269599	2.2568	487407	0.000463021
K00523	0.00777885	0.00501215	0.0119536	0.00271832	0.253034	0.414848	-0.00417479	-0.0128255	0.00447592	15.4012	254938	0.00604113	19.9165	336917	0.00591138	30.1325	186060	0.0161951	9.68659	326391	0.00296779	41.9115	251887	0.016639	50.5553	359171	0.0140756	40.7891	349066	0.0116852	26.5922	267019	0.00995892	43.1593	392166	0.0110054	40.7365	487407	0.0083578
K00524	0.00322244	0.00142523	0.00929094	0.0075446	0.134887	0.282989	-0.00606849	-0.0147241	0.00258714	14.3737	254938	0.00563811	8.96863	336917	0.00266197	4.93379	186060	0.00265173	6.32535	326391	0.00193797	14.6902	251887	0.00583205	92.0675	359171	0.0256333	10.0983	349066	0.00289296	20.9311	267019	0.0078388	19.3468	392166	0.00493333	41.9909	487407	0.00861517
K00525	0.212516	0.0538632	0.255605	0.06035	0.330724	0.488482	-0.0430889	-0.140803	0.0546248	753.063	254938	0.29539	628.545	336917	0.186558	407.49	186060	0.21901	486.669	326391	0.149106	526.011	251887	0.208828	781.257	359171	0.217517	1203.1	349066	0.344662	526.844	267019	0.197306	1312.65	392166	0.334718	1123.96	487407	0.2306
K00526	0.126659	0.0334785	0.0948611	0.0371875	0.253406	0.415355	0.0317975	-0.0287889	0.0923839	453.217	254938	0.177775	289.583	336917	0.0859509	242.568	186060	0.130371	367.311	326391	0.112537	155.957	251887	0.0619155	252.558	359171	0.070317	495.557	349066	0.141966	194.923	267019	0.0729998	596.766	392166	0.152172	340.19	487407	0.0697958
K00527	4.40307e-06	7.62634e-06	1.8175e-05	2.61001e-05	0.309921	0.469816	-1.37719e-05	-4.39364e-05	1.63926e-05	0	254938	0	0	336917	0	0	186060	0	0.0574849	326391	1.76123e-05	0.11756	251887	4.66717e-05	0.224044	359171	6.23782e-05	0	349066	0	0	267019	0	0	392166	0	0	487407	0
K00528	0.0158584	0.00528415	0.05421	0.00972003	9.44985e-05	0.00305023	-0.0383516	-0.0506164	-0.0260867	29.372	254938	0.0115212	65.0194	336917	0.0192983	42.1554	186060	0.0226569	32.4992	326391	0.00995713	123.163	251887	0.0488962	171.118	359171	0.0476424	252.381	349066	0.0723016	143.888	267019	0.0538867	167.001	392166	0.0425842	292.194	487407	0.0599487
K00529	0.00377337	0.00204593	0.00587944	0.00244824	0.231277	0.393004	-0.00210607	-0.00589458	0.00168245	9.74645	254938	0.00382306	7.91607	336917	0.00234956	13.181	186060	0.00708431	5.99438	326391	0.00183656	22.8066	251887	0.00905429	12.0646	359171	0.00335901	32.7043	349066	0.00936908	14.7919	267019	0.00553964	15.7113	392166	0.00400628	19.2445	487407	0.00394834
K00537	0.00421628	0.00132732	0.0106905	0.00259822	0.00173984	0.0157061	-0.00647418	-0.00969629	-0.00325207	15.527	254938	0.0060905	13.6252	336917	0.00404407	8.14806	186060	0.00437927	7.67437	326391	0.00235128	36.5722	251887	0.0145193	50.836	359171	0.0141537	29.965	349066	0.00858432	23.3833	267019	0.00875718	33.8209	392166	0.00862413	46.3239	487407	0.00950414
K00540	0.000388149	0.000378812	0.00265302	0.00147113	0.0169284	0.0669548	-0.00226487	-0.00395841	-0.000571335	0.0897807	254938	3.52166e-05	3.16245	336917	0.000938643	0.0697728	186060	3.75002e-05	1.76655	326391	0.000541236	5.62579	251887	0.00223346	5.25134	359171	0.00146207	9.27382	349066	0.00265675	7.65073	267019	0.00286524	4.20737	392166	0.00107285	27.43	487407	0.00562775
K00544	4.16206e-06	7.20889e-06	3.41468e-06	7.63545e-06	0.893726	0.922876	7.47377e-07	-1.21396e-05	1.36343e-05	0	254938	0	0.0560907	336917	1.66482e-05	0	186060	0	0	326391	0	0	251887	0	0	359171	0	0	349066	0	0.0547071	267019	2.04881e-05	0	392166	0	0	487407	0
K00545	0	0	0.000119685	0.000141349	0.116854	0.257227	-0.000119685	-0.00028218	4.2809e-05	0	254938	0	0	336917	0	0	186060	0	0	326391	0	0.0438065	251887	1.73913e-05	0.756806	359171	0.000210709	0.355033	349066	0.000101709	1.03684	267019	0.000388302	0	392166	0	0	487407	0
K00547	0.00188173	0.00103648	0.00876761	0.00283995	0.00181756	0.0161001	-0.00688588	-0.0102156	-0.00355618	2.35709	254938	0.000924572	11.134	336917	0.00330467	4.53742	186060	0.00243869	2.80365	326391	0.000858985	15.297	251887	0.00607297	31.5184	359171	0.00877531	49.1347	349066	0.014076	17.8042	267019	0.00666775	25.3209	392166	0.00645669	51.4549	487407	0.0105569
K00548	0.111628	0.0209289	0.155715	0.0149153	0.0252997	0.0875564	-0.0440867	-0.0799279	-0.0082455	309.706	254938	0.121483	427.782	336917	0.12697	227.932	186060	0.122505	246.603	326391	0.0755545	414.416	251887	0.164525	603.771	359171	0.168101	593.555	349066	0.170041	390.067	267019	0.146082	499.738	392166	0.12743	770.633	487407	0.158109
K00549	0.015515	0.00762948	0.0649836	0.0361254	0.0269777	0.0912637	-0.0494686	-0.0909376	-0.00799955	30.6796	254938	0.0120341	56.2214	336917	0.016687	50.3814	186060	0.0270781	20.4346	326391	0.00626077	93.9472	251887	0.0372973	115.898	359171	0.0322682	203.336	349066	0.0582513	106.523	267019	0.0398933	526.216	392166	0.134182	428.964	487407	0.0880093
K00554	0.0537831	0.00611715	0.0769559	0.00914677	0.0027306	0.021408	-0.0231728	-0.0356601	-0.0106854	125.287	254938	0.0491441	184.992	336917	0.0549072	88.8835	186060	0.0477715	206.637	326391	0.0633096	168.091	251887	0.0667328	262.582	359171	0.0731077	257.112	349066	0.0736571	185.838	267019	0.0695974	359.84	392166	0.0917572	423.475	487407	0.0868832
K00555	0.0291318	0.0116158	0.00384949	0.00251028	0.0308244	0.0998359	0.0252823	0.00428099	0.0462837	55.158	254938	0.0216358	75.4702	336917	0.0224002	43.2867	186060	0.0232649	160.67	326391	0.0492263	5.45841	251887	0.00216701	27.5478	359171	0.00766983	2.19643	349066	0.000629229	9.50003	267019	0.00355781	9.47903	392166	0.0024171	32.4418	487407	0.00665599
K00556	0.0046684	0.00182697	0.00953562	0.0015022	0.00991951	0.048086	-0.00486722	-0.00801241	-0.00172202	8.08418	254938	0.00317104	19.0016	336917	0.00563986	13.3413	186060	0.00717046	8.7873	326391	0.00269226	20.7554	251887	0.00823995	32.8421	359171	0.00914387	34.795	349066	0.00996801	23.2687	267019	0.00871426	33.2922	392166	0.00848933	61.6975	487407	0.0126583
K00557	0.000344952	0.000175084	0.00117274	0.00162124	0.307652	0.467985	-0.00082779	-0.00268875	0.00103317	0.536998	254938	0.000210638	0.498426	336917	0.000147937	0.812863	186060	0.000436883	1.90726	326391	0.000584349	12.0715	251887	0.00479243	1.32221	359171	0.000368128	1.24465	349066	0.000356565	1.65801	267019	0.000620934	1.92309	392166	0.000490378	1.98873	487407	0.000408022
K00558	0.500327	0.072283	0.103457	0.025779	0.00150743	0.0143934	0.39687	0.268946	0.524794	1464.11	254938	0.574302	1654.58	336917	0.491093	719.258	186060	0.386574	1792.99	326391	0.549338	235.248	251887	0.0933944	498.918	359171	0.138908	358.777	349066	0.102782	318.98	267019	0.11946	434.839	392166	0.110881	269.61	487407	0.0553152
K00560	0.0911671	0.0181984	0.0454195	0.0117203	0.0139782	0.059983	0.0457476	0.0145544	0.0769409	296.707	254938	0.116384	256.386	336917	0.0760977	133.537	186060	0.071771	327.748	326391	0.100416	107.427	251887	0.0426487	151.149	359171	0.0420827	221.151	349066	0.0633551	103.26	267019	0.0386715	225.343	392166	0.0574613	137.925	487407	0.0282976
K00561	1.26056e-05	1.96142e-05	1.3996e-05	1.99644e-05	0.926134	0.948055	-1.39044e-06	-3.61436e-05	3.33628e-05	0.118452	254938	4.64628e-05	0.0133399	336917	3.95941e-06	0	186060	0	0	326391	0	0	251887	0	0.134586	359171	3.74714e-05	0	349066	0	0.124176	267019	4.65047e-05	0	392166	0	0	487407	0
K00563	0.000333988	0.000246	0.00195563	0.00165971	0.080987	0.198552	-0.00162165	-0.00352558	0.000282285	1.81287	254938	0.000711104	1.07844	336917	0.00032009	0.0420241	186060	2.25864e-05	0.920992	326391	0.000282174	13.6917	251887	0.00543564	2.2168	359171	0.000617198	8.61817	349066	0.00246892	2.96837	267019	0.00111167	4.40232	392166	0.00112257	4.76593	487407	0.000977812
K00564	0.00550613	0.00449957	0.00427021	0.00339661	0.698148	0.761815	0.00123592	-0.00647774	0.00894957	8.76244	254938	0.00343708	11.9921	336917	0.00355935	24.5754	186060	0.0132083	5.93948	326391	0.00181974	26.9864	251887	0.0107137	10.5009	359171	0.00292364	4.93406	349066	0.0014135	18.0809	267019	0.0067714	6.11091	392166	0.00155825	10.9217	487407	0.00224079
K00566	0.0667251	0.0097867	0.0934616	0.0123839	0.0107827	0.0507825	-0.0267365	-0.0452314	-0.00824149	176.643	254938	0.0692885	242.342	336917	0.0719293	140.431	186060	0.0754765	163.868	326391	0.0502061	202.266	251887	0.0803004	296.204	359171	0.0824688	325.033	349066	0.093115	230.464	267019	0.0863099	452.431	392166	0.115367	503.044	487407	0.103208
K00567	0.0103676	0.00272363	0.0437991	0.00662746	1.72413e-05	0.00172858	-0.0334315	-0.0413095	-0.0255535	21.7728	254938	0.00854041	43.9643	336917	0.013049	24.1965	186060	0.0130047	22.4433	326391	0.00687621	97.1873	251887	0.0385837	117.132	359171	0.0326118	177.275	349066	0.0507856	115.57	267019	0.0432817	201.151	392166	0.0512925	225.374	487407	0.0462394
K00568	0.0177652	0.00972416	0.0325929	0.010542	0.0845204	0.205312	-0.0148277	-0.0323117	0.00265629	51.5703	254938	0.0202286	33.8449	336917	0.0100455	60.6843	186060	0.0326155	26.6704	326391	0.0081713	72.7263	251887	0.0288726	83.2656	359171	0.0231827	119.251	349066	0.0341627	58.2019	267019	0.0217969	210.427	392166	0.0536578	165.156	487407	0.0338847
K00569	0.000367761	0.000290112	0.00130491	0.000672573	0.0281545	0.0941375	-0.000937149	-0.00174247	-0.000131827	0.417196	254938	0.000163646	0.697035	336917	0.000206886	1.61585	186060	0.000868461	0.757397	326391	0.000232052	5.93496	251887	0.0023562	3.51785	359171	0.000979437	1.68191	349066	0.000481831	3.55161	267019	0.0013301	7.77333	392166	0.00198215	3.41058	487407	0.00069974
K00570	0.00226654	0.000918006	0.00106577	0.000370421	0.104345	0.238004	0.00120077	-0.000412119	0.00281366	7.12437	254938	0.00279455	5.65548	336917	0.0016786	6.4525	186060	0.00346797	3.67202	326391	0.00112504	2.53498	251887	0.0010064	4.49384	359171	0.00125117	1.14733	349066	0.000328685	3.85097	267019	0.00144221	3.89118	392166	0.000992227	6.69665	487407	0.00137393
K00571	0.000585561	0.000215924	0.00241049	0.00168642	0.0600009	0.161	-0.00182493	-0.00376	0.000110145	1.65943	254938	0.000650914	2.94537	336917	0.000874213	1.01063	186060	0.000543173	0.894125	326391	0.000273943	6.52053	251887	0.00258867	20.6076	359171	0.00573755	2.99989	349066	0.000859403	7.98766	267019	0.00299142	4.26374	392166	0.00108723	5.84228	487407	0.00119865
K00573	0.0279953	0.0137391	0.0412001	0.00510027	0.194843	0.354295	-0.0132048	-0.0374642	0.0110546	61.3326	254938	0.0240578	83.5669	336917	0.0248034	93.627	186060	0.050321	41.7748	326391	0.012799	116.03	251887	0.0460644	129.792	359171	0.0361365	152.696	349066	0.043744	105.326	267019	0.0394451	187.735	392166	0.0478713	165.423	487407	0.0339394
K00574	0.0227467	0.010888	0.0466551	0.0123882	0.0247473	0.0863674	-0.0239084	-0.043749	-0.0040679	51.3486	254938	0.0201416	69.4031	336917	0.0205995	74.6993	186060	0.040148	32.9583	326391	0.0100978	143.114	251887	0.0568168	168.071	359171	0.0467942	128.704	349066	0.0368708	114.695	267019	0.042954	262.736	392166	0.0669961	143.78	487407	0.0294989
K00575	0.0206245	0.0123746	0.0128847	0.00876075	0.387386	0.497928	0.00773972	-0.0134511	0.0289306	53.1282	254938	0.0208396	46.6085	336917	0.0138338	75.1976	186060	0.0404159	24.1808	326391	0.00740854	75.9219	251887	0.0301412	54.169	359171	0.0150817	11.512	349066	0.00329793	38.2154	267019	0.0143119	29.541	392166	0.00753278	33.8405	487407	0.00694296
K00577	2.12494e-05	3.33511e-05	0	0	0.350355	0.504965	2.12494e-05	-4.00293e-05	8.25282e-05	0.201022	254938	7.88514e-05	0.0207079	336917	6.14629e-06	0	186060	0	0	326391	0	0	251887	0	0	359171	0	0	349066	0	0	267019	0	0	392166	0	0	487407	0
K00581	4.61517e-06	7.99371e-06	0	0	0.391002	0.499761	4.61517e-06	-1.00724e-05	1.93027e-05	0.0470633	254938	1.84607e-05	0	336917	0	0	186060	0	0	326391	0	0	251887	0	0	359171	0	0	349066	0	0	267019	0	0	392166	0	0	487407	0
K00588	0.00867787	0.00460414	0.000404048	0.000273597	0.0526128	0.147516	0.00827382	-0.000174524	0.0167222	23.8589	254938	0.00935869	48.7767	336917	0.0144774	17.287	186060	0.0092911	5.17107	326391	0.00158432	2.3873	251887	0.000947765	1.38584	359171	0.000385844	1.58766	349066	0.00045483	0.987451	267019	0.000369805	0.382681	392166	9.75814e-05	0.821103	487407	0.000168464
K00594	0.000163476	0.000123477	0.00304872	0.00142314	0.00600097	0.0352963	-0.00288524	-0.00451952	-0.00125097	0.106397	254938	4.17346e-05	1.24443	336917	0.000369359	0.246164	186060	0.000132304	0.360678	326391	0.000110505	2.21766	251887	0.000880419	5.41264	359171	0.00150698	17.5018	349066	0.00501388	9.31164	267019	0.00348726	13.3875	392166	0.00341374	19.4478	487407	0.00399005
K00595	0.0434026	0.00872607	0.00680247	0.0036296	0.00325112	0.0239296	0.0366001	0.0212974	0.0519028	131.213	254938	0.0514687	139.861	336917	0.0415119	55.6347	186060	0.0299016	165.572	326391	0.0507281	23.0768	251887	0.00916156	25.0426	359171	0.00697232	7.47554	349066	0.00214158	25.854	267019	0.00968244	6.99417	392166	0.00178347	53.9728	487407	0.0110735
K00596	6.05438e-05	4.45787e-05	0.000215645	0.000137095	0.0547275	0.1507	-0.000155101	-0.000314407	4.20528e-06	0.100579	254938	3.94523e-05	0.123808	336917	3.67472e-05	0.255724	186060	0.000137442	0.0931321	326391	2.85339e-05	1.06504	251887	0.000422826	0.89682	359171	0.000249692	1.13877	349066	0.000326234	0.512335	267019	0.000191872	0.329107	392166	8.39204e-05	0.0941927	487407	1.93253e-05
K00598	0.00140076	0.000349873	0.00116217	0.000529038	0.465335	0.559637	0.000238596	-0.000479949	0.000957141	4.63503	254938	0.0018181	4.33646	336917	0.0012871	2.98998	186060	0.001607	2.90763	326391	0.000890842	3.7097	251887	0.00147276	2.84945	359171	0.000793342	1.2921	349066	0.00037016	4.30084	267019	0.00161069	3.31198	392166	0.000844535	9.17059	487407	0.00188151
K00600	0.0884994	0.00508278	0.107675	0.00700375	0.00228365	0.0188887	-0.0191761	-0.0291369	-0.00921531	228.345	254938	0.0895688	314.287	336917	0.0932833	148.842	186060	0.079997	297.501	326391	0.0911486	251.021	251887	0.0996561	385.981	359171	0.107464	393.984	349066	0.112868	265.102	267019	0.0992819	421.949	392166	0.107594	580.932	487407	0.119188
K00602	0.077668	0.0092518	0.084634	0.0133154	0.409754	0.50879	-0.00696603	-0.0254819	0.0115498	213.386	254938	0.0837012	268.249	336917	0.0796188	158.712	186060	0.0853014	202.527	326391	0.0620504	191.553	251887	0.0760472	267.982	359171	0.0746113	325.905	349066	0.0933648	176.18	267019	0.0659804	409.04	392166	0.104303	455.713	487407	0.0934974
K00603	0.00100279	0.000436825	0.00667583	0.00208384	0.00128354	0.0130064	-0.00567304	-0.00806499	-0.00328109	2.09116	254938	0.000820262	5.79032	336917	0.00171862	1.00856	186060	0.000542063	3.03615	326391	0.000930219	22.0871	251887	0.00876866	27.0991	359171	0.0075449	17.8716	349066	0.00511981	25.7663	267019	0.00964962	16.8915	392166	0.00430724	22.7364	487407	0.00466476
K00604	0.0603795	0.00874638	0.087183	0.00727997	0.00540427	0.032989	-0.0268035	-0.0418742	-0.0117328	141.287	254938	0.0554199	186.376	336917	0.055318	102.801	186060	0.0552519	246.518	326391	0.0755284	201.581	251887	0.0800282	286.786	359171	0.0798466	314.61	349066	0.0901289	216.029	267019	0.080904	383.654	392166	0.0978296	459.921	487407	0.0943608
K00605	0.064498	0.00569438	0.0689085	0.00814362	0.395539	0.49645	-0.00441043	-0.0157707	0.00694985	164.093	254938	0.0643656	237.299	336917	0.0704323	126.2	186060	0.0678276	180.711	326391	0.0553665	163.829	251887	0.0650405	262.128	359171	0.0729815	277.909	349066	0.0796148	197.547	267019	0.0739825	211.408	392166	0.0539079	331.064	487407	0.0679235
K00606	0.0467244	0.00485347	0.0739591	0.00435432	0.000246845	0.00502577	-0.0272346	-0.0356593	-0.01881	98.1056	254938	0.0384821	165.178	336917	0.0490262	94.8681	186060	0.050988	157.978	326391	0.0484014	174.137	251887	0.0691329	253.062	359171	0.0704573	271.796	349066	0.0778637	188.341	267019	0.0705346	317.967	392166	0.0810797	364.027	487407	0.0746864
K00608	0	0	1.02359e-05	2.21314e-05	0.348451	0.502989	-1.02359e-05	-3.56781e-05	1.52064e-05	0	254938	0	0	336917	0	0	186060	0	0	326391	0	0.00431167	251887	1.71175e-06	0.214437	359171	5.97034e-05	0	349066	0	0	267019	0	0	392166	0	0	487407	0
K00609	0.0507982	0.00359258	0.0798498	0.00829327	0.000189387	0.00433625	-0.0290516	-0.0389886	-0.0191145	116.243	254938	0.0455967	176.792	336917	0.0524736	102.983	186060	0.0553493	162.455	326391	0.0497732	170.223	251887	0.0675793	274.618	359171	0.0764588	277.283	349066	0.0794357	201.501	267019	0.0754632	340.306	392166	0.0867761	455.168	487407	0.0933856
K00610	0.000195384	0.000174597	0.000169989	0.000146966	0.840465	0.88024	2.53952e-05	-0.00027572	0.00032651	0.900904	254938	0.000353381	0.08188	336917	2.43027e-05	0.71782	186060	0.000385801	0.058922	326391	1.80526e-05	0.868911	251887	0.00034496	0.252527	359171	7.03084e-05	0.288818	349066	8.274e-05	1.08406	267019	0.000405986	0.297405	392166	7.58366e-05	0.195469	487407	4.01038e-05
K00611	0.0574135	0.00875998	0.0781306	0.00817737	0.0161082	0.0647953	-0.0207172	-0.0360033	-0.00543106	123.339	254938	0.04838	197.601	336917	0.0586497	95.7797	186060	0.0514779	232.215	326391	0.0711462	166.277	251887	0.0660126	263.606	359171	0.0733929	286.756	349066	0.0821493	192.627	267019	0.0721397	347.821	392166	0.0886923	421.106	487407	0.0863971
K00612	0.0105621	0.00544704	0.048677	0.00742391	4.10893e-05	0.00238498	-0.0381149	-0.048736	-0.0274939	17.5637	254938	0.00688939	66.9069	336917	0.0198586	16.6813	186060	0.00896555	21.3291	326391	0.00653483	111.595	251887	0.0443037	185.101	359171	0.0515356	215.698	349066	0.0617929	130.318	267019	0.0488048	189.83	392166	0.0484056	181.411	487407	0.0372196
K00613	0.010263	0.0123252	0.00539925	0.00372032	0.548909	0.631017	0.00486379	-0.0171389	0.0268665	6.9964	254938	0.00274435	10.9542	336917	0.00325132	6.41949	186060	0.00345023	103.16	326391	0.0316063	7.6517	251887	0.00303775	20.4642	359171	0.00569763	22.7917	349066	0.00652934	7.46944	267019	0.00279735	50.1304	392166	0.012783	7.55724	487407	0.0015505
K00615	0.121424	0.0239159	0.17015	0.0100569	0.0327358	0.104341	-0.0487263	-0.0906387	-0.00681385	342.284	254938	0.134262	502.989	336917	0.149292	217.997	186060	0.117165	277.359	326391	0.0849776	397.132	251887	0.157663	624.506	359171	0.173874	641.038	349066	0.183644	476.84	267019	0.178579	614.109	392166	0.156594	831.26	487407	0.170547
K00616	0.0666081	0.00403576	0.0843813	0.00639598	0.00133462	0.0132402	-0.0177733	-0.0262844	-0.00926216	152.267	254938	0.0597271	228.249	336917	0.0677463	129.1	186060	0.0693864	227.078	326391	0.0695724	186.249	251887	0.0739416	291.778	359171	0.0812364	330.113	349066	0.0945704	220.729	267019	0.0826642	348.137	392166	0.0887729	414.796	487407	0.0851026
K00619	0.00425389	0.00329127	0.0243079	0.00439138	0.000103614	0.00321884	-0.020054	-0.0264111	-0.0136968	3.15399	254938	0.00123716	32.7682	336917	0.0097259	4.14683	186060	0.00222876	12.4803	326391	0.00382373	50.5806	251887	0.0200807	84.9855	359171	0.0236616	106.785	349066	0.0305916	70.7227	267019	0.026486	69.3305	392166	0.0176789	133.298	487407	0.0273485
K00620	0.0571027	0.00885629	0.0676555	0.00617643	0.132	0.279234	-0.0105529	-0.0257183	0.00461256	165.838	254938	0.0650501	224.58	336917	0.0666573	86.7081	186060	0.0466023	163.525	326391	0.0501009	155.165	251887	0.061601	234.429	359171	0.0652695	219.344	349066	0.0628374	170.674	267019	0.0639183	292.492	392166	0.0745839	378.828	487407	0.0777231
K00624	8.31369e-06	1.43997e-05	7.04524e-05	0.000106872	0.253427	0.415286	-6.21388e-05	-0.000184756	6.04782e-05	0	254938	0	0	336917	0	0	186060	0	0.108541	326391	3.32548e-05	0	251887	0	0	359171	0	0.971505	349066	0.000278315	0.385574	267019	0.0001444	0	392166	0	0	487407	0
K00625	0.00547379	0.00235283	0.00897697	0.00197318	0.0781153	0.193591	-0.00350317	-0.0075597	0.000553348	17.6012	254938	0.0069041	14.5891	336917	0.00433018	15.6145	186060	0.00839218	7.40487	326391	0.00226871	24.419	251887	0.00969443	27.9212	359171	0.00777378	35.5053	349066	0.0101715	15.5861	267019	0.00583709	47.3903	392166	0.0120843	40.4585	487407	0.00830076
K00626	0.109536	0.0301945	0.146848	0.0162395	0.118364	0.259256	-0.0373122	-0.0894497	0.0148253	272.977	254938	0.107076	342.633	336917	0.101696	291.509	186060	0.156675	237.272	326391	0.0726956	434.192	251887	0.172376	478.174	359171	0.133133	451.641	349066	0.129385	429.926	267019	0.161009	519.9	392166	0.132571	743.85	487407	0.152614
K00627	0.0626605	0.00392845	0.08798	0.0156832	0.0139203	0.05989	-0.0253196	-0.0433631	-0.00727608	161.592	254938	0.0633848	227.577	336917	0.067547	117.479	186060	0.0631404	184.638	326391	0.0565697	194.118	251887	0.0770653	291.209	359171	0.0810782	292.913	349066	0.0839133	196.639	267019	0.0736422	473.615	392166	0.120769	445.549	487407	0.0914121
K00630	8.46215e-06	1.46569e-05	2.81171e-05	6.28718e-05	0.5287	0.614511	-1.9655e-05	-9.19014e-05	5.25914e-05	0	254938	0	0	336917	0	0	186060	0	0.110479	326391	3.38486e-05	0	251887	0	0.605931	359171	0.000168703	0	349066	0	0	267019	0	0	392166	0	0	487407	0
K00631	0.00750233	0.00283515	0.00544987	0.00238743	0.337565	0.494503	0.00205246	-0.00283728	0.0069422	16.7364	254938	0.00656487	27.5798	336917	0.00818593	21.4934	186060	0.0115519	12.0982	326391	0.00370665	25.2051	251887	0.0100065	19.0544	359171	0.00530511	12.8913	349066	0.00369307	18.3003	267019	0.00685357	12.4464	392166	0.00317375	17.8744	487407	0.00366725
K00632	0.0175405	0.00708555	0.0479916	0.00772385	0.000849096	0.0100689	-0.0304511	-0.0432091	-0.0176931	26.7736	254938	0.010502	77.4705	336917	0.0229939	48.5396	186060	0.0260882	34.5256	326391	0.010578	108.382	251887	0.043028	152.292	359171	0.0424009	172.19	349066	0.0493288	151.566	267019	0.0567624	147.65	392166	0.0376498	286.497	487407	0.0587799
K00634	0.000100124	9.86781e-05	7.56557e-06	8.76202e-06	0.202658	0.363215	9.2558e-05	-8.82194e-05	0.000273335	0.649004	254938	0.000254573	0.0327958	336917	9.73407e-06	0.218534	186060	0.000117454	0.0611455	326391	1.87338e-05	0.059845	251887	2.37586e-05	0	359171	0	0	349066	0	0	267019	0	0.0489605	392166	1.24847e-05	0.0445985	487407	9.15015e-06
K00635	0.003626	0.00157648	0.00763479	0.00311952	0.043474	0.128538	-0.0040088	-0.00786675	-0.000150845	3.91751	254938	0.00153665	20.0104	336917	0.00593925	7.12597	186060	0.00382994	10.4385	326391	0.00319815	26.6598	251887	0.010584	31.9892	359171	0.0089064	15.4677	349066	0.00443116	27.6846	267019	0.010368	9.19967	392166	0.00234586	44.7112	487407	0.00917327
K00638	9.56467e-05	5.10908e-05	0.000734691	0.000599721	0.0628796	0.167031	-0.000639044	-0.00132776	4.96727e-05	0.45113	254938	0.000176956	0.310542	336917	9.21716e-05	0.142497	186060	7.65867e-05	0.120347	326391	3.68721e-05	4.6297	251887	0.00183801	3.84861	359171	0.00107153	0.204801	349066	5.86712e-05	2.1926	267019	0.000821141	1.30123	392166	0.000331806	1.39883	487407	0.000286994
K00639	0.0154078	0.0058658	0.0284912	0.00255175	0.0247751	0.0863734	-0.0130834	-0.0233415	-0.00282531	25.3906	254938	0.00995952	71.0322	336917	0.021083	39.9045	186060	0.0214471	29.8373	326391	0.00914159	67.356	251887	0.0267406	122.095	359171	0.0339934	100.573	349066	0.0288119	72.6926	267019	0.0272238	105.416	392166	0.0268805	133.048	487407	0.0272971
K00640	0.0883175	0.00483505	0.0472111	0.00346667	6.11728e-05	0.00271665	0.0411063	0.0328258	0.0493869	226.477	254938	0.088836	323.443	336917	0.0960008	157.689	186060	0.0847517	273.129	326391	0.0836814	132.976	251887	0.052792	178.721	359171	0.0497593	155.125	349066	0.0444399	128.338	267019	0.0480632	165.749	392166	0.0422649	223.951	487407	0.0459474
K00641	0.0410681	0.0134641	0.0745429	0.0181042	0.0184695	0.070684	-0.0334748	-0.0595696	-0.00738002	109.44	254938	0.0429279	164.732	336917	0.0488938	99.9882	186060	0.0537399	61.0703	326391	0.0187108	152.607	251887	0.0605855	193.353	359171	0.0538332	256.843	349066	0.0735799	168.469	267019	0.0630924	412.73	392166	0.105244	443.164	487407	0.0909228
K00643	0.00961772	0.00609182	0.0171228	0.00856293	0.18796	0.345576	-0.00750509	-0.0195561	0.00454595	24.0554	254938	0.00943576	17.6776	336917	0.00524687	36.4785	186060	0.0196058	13.6512	326391	0.00418247	24.2478	251887	0.00962645	29.3879	359171	0.00818214	75.0582	349066	0.0215026	27.5677	267019	0.0103243	125.716	392166	0.032057	102.573	487407	0.0210445
K00645	0.0522889	0.00428416	0.0647805	0.00832407	0.0238438	0.0843262	-0.0124916	-0.0228345	-0.00214878	138.773	254938	0.0544339	196.321	336917	0.0582698	89.9484	186060	0.0483438	157.02	326391	0.0481079	148.812	251887	0.0590787	215.947	359171	0.0601236	201.153	349066	0.0576261	162.313	267019	0.0607869	318.253	392166	0.0811526	340.772	487407	0.0699152
K00646	2.16251e-05	1.47355e-05	3.4185e-05	3.46337e-05	0.499147	0.58969	-1.256e-05	-5.39395e-05	2.88195e-05	0.104035	254938	4.08078e-05	0.0900084	336917	2.67153e-05	0	186060	0	0.0619396	326391	1.89771e-05	0.148176	251887	5.88265e-05	0.280419	359171	7.80739e-05	0	349066	0	0.182133	267019	6.82098e-05	0	392166	0	0	487407	0
K00647	0.00722522	0.00534503	0.0167985	0.00722545	0.0660231	0.172746	-0.00957333	-0.0199571	0.000810446	14.7579	254938	0.0057888	14.6735	336917	0.00435522	30.2528	186060	0.0162597	8.1504	326391	0.00249713	30.3951	251887	0.012067	30.9812	359171	0.00862575	72.8771	349066	0.0208777	29.3407	267019	0.0109882	117.2	392166	0.0298853	89.4264	487407	0.0183474
K00648	0.0747054	0.00885369	0.0726159	0.0031688	0.716647	0.777768	0.00208953	-0.0135763	0.0177554	154.901	254938	0.0607602	254.85	336917	0.0756418	143.473	186060	0.0771116	278.438	326391	0.085308	179.359	251887	0.0712062	273.048	359171	0.0760217	244.247	349066	0.0699714	195.887	267019	0.0733608	267.244	392166	0.0681456	375.253	487407	0.0769895
K00651	0.0013351	0.000935871	0.000835447	0.000609754	0.450191	0.545788	0.000499656	-0.00110409	0.0021034	3.04712	254938	0.00119524	3.03873	336917	0.000901923	5.34555	186060	0.00287303	1.20837	326391	0.000370222	4.85358	251887	0.00192689	3.23529	359171	0.000900765	1.50161	349066	0.000430179	3.34877	267019	0.00125413	1.27403	392166	0.000324869	0.857123	487407	0.000175854
K00652	0.0480473	0.0135544	0.0240965	0.00258274	0.0533812	0.148851	0.0239508	-0.000637276	0.0485388	137.281	254938	0.0538486	149.413	336917	0.044347	53	186060	0.0284855	213.813	326391	0.0655081	69.8464	251887	0.0277293	87.5715	359171	0.0243816	66.2544	349066	0.0189805	65.0763	267019	0.0243714	95.5787	392166	0.024372	120.606	487407	0.0247444
K00655	0.0723415	0.00651348	0.098191	0.00385217	0.0026631	0.0211039	-0.0258494	-0.0370452	-0.0146537	169.41	254938	0.0664513	280.906	336917	0.0833753	130.057	186060	0.0699006	227.295	326391	0.0696389	241.454	251887	0.0958579	352.842	359171	0.098238	359.258	349066	0.10292	244.5	267019	0.0915666	385.136	392166	0.0982075	498.89	487407	0.102356
K00656	0.00319883	0.00237397	0.00223288	0.00192857	0.575223	0.654445	0.000965954	-0.00311762	0.00504952	14.4471	254938	0.00566692	3.62984	336917	0.00107737	10.166	186060	0.00546384	1.9166	326391	0.000587211	13.0198	251887	0.00516888	16.5081	359171	0.00459616	5.05829	349066	0.00144909	3.76568	267019	0.00141027	1.61809	392166	0.000412604	1.75603	487407	0.000360281
K00657	0.00387445	0.00261835	0.00295095	0.000883766	0.591368	0.66799	0.000923502	-0.00372442	0.00557143	7.02713	254938	0.00275641	9.67046	336917	0.00287028	15.4807	186060	0.00832028	5.06177	326391	0.00155083	8.05227	251887	0.00319678	7.63781	359171	0.00212651	16.4452	349066	0.0047112	6.89115	267019	0.00258077	11.6938	392166	0.00298186	10.2772	487407	0.00210855
K00658	0.0347835	0.0130393	0.0974207	0.0125507	0.000503782	0.00750794	-0.0626372	-0.0855002	-0.0397743	61.4619	254938	0.0241086	152.214	336917	0.0451784	93.136	186060	0.0500571	64.5927	326391	0.01979	196.593	251887	0.0780481	322.052	359171	0.0896654	377.142	349066	0.108043	239.324	267019	0.089628	411.957	392166	0.105047	556.097	487407	0.114093
K00661	0.00145078	0.000704677	0.00206965	0.00141801	0.435903	0.531975	-0.000618867	-0.00236532	0.00112759	4.25032	254938	0.0016672	5.1424	336917	0.00152631	4.23698	186060	0.00227721	1.08497	326391	0.000332413	12.5306	251887	0.00497468	5.18233	359171	0.00144286	1.9291	349066	0.000552646	6.26963	267019	0.00234801	7.62988	392166	0.00194558	5.62529	487407	0.00115413
K00662	0.000376654	0.000348455	0.00199458	0.000846992	0.00651515	0.0371645	-0.00161792	-0.00262489	-0.000610964	0.131989	254938	5.1773e-05	2.97725	336917	0.000883676	0.102053	186060	5.48494e-05	1.68521	326391	0.000516316	2.89007	251887	0.00114737	8.28237	359171	0.00230597	11.6023	349066	0.00332381	6.89362	267019	0.0025817	3.30698	392166	0.00084326	8.60453	487407	0.00176537
K00663	0.000100735	0.000134156	0.000203838	0.000365815	0.586965	0.663922	-0.000103103	-0.0005322	0.000325994	0.844753	254938	0.000331356	0.15613	336917	4.63408e-05	0	186060	0	0.082391	326391	2.5243e-05	2.52289	251887	0.00100159	0.795321	359171	0.000221432	0	349066	0	0	267019	0	0	392166	0	0	487407	0
K00666	0.0350887	0.0139708	0.0632813	0.00909601	0.0298511	0.0980758	-0.0281926	-0.0521338	-0.0042515	86.1731	254938	0.0338016	104.941	336917	0.0311475	106.177	186060	0.0570661	59.8587	326391	0.0183396	195.978	251887	0.0778039	241.159	359171	0.0671431	172.336	349066	0.0493707	171.66	267019	0.0642876	215.752	392166	0.0550154	322.016	487407	0.0660672
K00672	0.00220286	0.00197801	0.00454615	0.00386062	0.291093	0.453321	-0.00234329	-0.00713456	0.00244797	1.2352	254938	0.00048451	18.7611	336917	0.00556845	2.71899	186060	0.00146135	4.23373	326391	0.00129713	26.9204	251887	0.0106875	14.4432	359171	0.00402125	2.13128	349066	0.000610566	23.4725	267019	0.00879056	4.50868	392166	0.00114969	9.83279	487407	0.00201737
K00673	0.00300167	0.000864215	0.00390139	0.00191816	0.392724	0.493666	-0.000899721	-0.00321379	0.00141435	6.8982	254938	0.00270583	9.04994	336917	0.0026861	8.28056	186060	0.00445049	7.06388	326391	0.00216424	17.9932	251887	0.00714334	20.0099	359171	0.00557114	5.48813	349066	0.00157223	9.79757	267019	0.00366924	8.65992	392166	0.00220823	15.8122	487407	0.00324414
K00674	0.0231393	0.00901311	0.069244	0.0124136	0.000349319	0.00594202	-0.0461047	-0.0637639	-0.0284455	46.6138	254938	0.0182843	83.2625	336917	0.0247131	68.6453	186060	0.0368943	41.3395	326391	0.0126656	140.612	251887	0.0558236	195.126	359171	0.0543267	274.567	349066	0.0786575	163.412	267019	0.0611986	330.589	392166	0.0842982	395.578	487407	0.0811596
K00675	0.00172676	0.00138354	0.000820342	0.000524649	0.34505	0.5007	0.000906422	-0.00153347	0.00334631	2.04759	254938	0.000803169	12.718	336917	0.0037748	4.01661	186060	0.00215877	0.555872	326391	0.000170309	4.73921	251887	0.00188148	1.75134	359171	0.000487605	1.41988	349066	0.000406766	2.90929	267019	0.00108954	1.99636	392166	0.00050906	2.66901	487407	0.000547593
K00677	0.0490396	0.00529823	0.058369	0.00974368	0.11814	0.259194	-0.00932934	-0.0216249	0.00296621	109.337	254938	0.0428877	150.591	336917	0.0446966	100.073	186060	0.0537853	178.826	326391	0.054789	127.844	251887	0.0507544	203.779	359171	0.0567359	204.682	349066	0.0586368	123.819	267019	0.046371	303.42	392166	0.0773704	294.128	487407	0.0603454
K00681	0.0771709	0.0248783	0.105925	0.00770289	0.137125	0.285782	-0.0287544	-0.0731122	0.0156034	192.419	254938	0.0754768	290.832	336917	0.0863216	200.578	186060	0.107803	127.56	326391	0.0390819	282.558	251887	0.112176	364.157	359171	0.101388	390.662	349066	0.111916	285.296	267019	0.106845	357.136	392166	0.0910675	546.669	487407	0.112159
K00684	0.0382851	0.00303882	0.0334483	0.00403047	0.0926493	0.21942	0.00483672	-0.00101773	0.0106912	95.7572	254938	0.0375609	113.478	336917	0.0336812	74.8581	186060	0.0402334	135.99	326391	0.0416647	90.156	251887	0.0357922	137.181	359171	0.0381939	89.5305	349066	0.0256486	96.1374	267019	0.036004	125.837	392166	0.0320876	160.668	487407	0.0329638
K00686	1.78913e-05	1.55393e-05	3.94892e-05	6.18605e-05	0.485774	0.577812	-2.15978e-05	-9.27722e-05	4.95765e-05	0	254938	0	0.0412241	336917	1.22357e-05	0.0793307	186060	4.26373e-05	0.0544827	326391	1.66925e-05	0.436534	251887	0.000173305	0.0735048	359171	2.04651e-05	0	349066	0	0.115258	267019	4.31646e-05	0	392166	0	0	487407	0
K00688	0.133056	0.0546364	0.0386601	0.00994988	0.0565567	0.154388	0.094396	-0.00481814	0.19361	507.964	254938	0.19925	585.195	336917	0.173691	129.505	186060	0.069604	292.705	326391	0.0896793	109.819	251887	0.0435985	179.648	359171	0.0500175	88.126	349066	0.0252462	133.539	267019	0.050011	108.375	392166	0.0276349	172.796	487407	0.0354521
K00690	0.000219921	0.000172537	0.000117158	3.94357e-05	0.380483	0.49221	0.000102762	-0.000208648	0.000414173	0.561074	254938	0.000220082	0.25899	336917	7.68705e-05	0.933289	186060	0.000501607	0.264775	326391	8.11219e-05	0.382626	251887	0.000151904	0.402112	359171	0.000111956	0.459015	349066	0.000131498	0.206887	267019	7.74802e-05	0.230968	392166	5.88956e-05	0.834518	487407	0.000171216
K00691	0.00402049	0.00256848	0.00536264	0.00198084	0.471446	0.564626	-0.00134215	-0.00574857	0.00306426	7.20322	254938	0.00282548	12.1014	336917	0.0035918	15.3632	186060	0.00825713	4.59411	326391	0.00140755	8.81244	251887	0.00349857	15.0527	359171	0.00419096	31.9156	349066	0.00914312	9.20423	267019	0.00344703	22.7217	392166	0.00579389	29.743	487407	0.0061023
K00692	0.000535293	0.000538425	0.000238026	0.000194727	0.416489	0.514353	0.000297267	-0.000654869	0.0012494	0.815556	254938	0.000319903	0.799101	336917	0.00023718	2.71659	186060	0.00146006	0.404806	326391	0.000124025	0.299713	251887	0.000118987	0	359171	0	0.710251	349066	0.000203471	0.86112	267019	0.000322494	0.653644	392166	0.000166675	3.00502	487407	0.000616531
K00693	0.00233325	0.000943723	0.00116762	0.000209506	0.120465	0.262122	0.00116562	-0.00053925	0.00287049	4.93392	254938	0.00193534	8.7271	336917	0.00259028	6.87242	186060	0.00369367	3.635	326391	0.00111369	2.63349	251887	0.0010455	3.76689	359171	0.00104877	5.35635	349066	0.00153448	3.48856	267019	0.00130648	4.65081	392166	0.00118593	4.31148	487407	0.000884574
K00694	0.0369825	0.0088726	0.0075215	0.00428005	0.0063911	0.0367738	0.0294611	0.0140437	0.0448784	127.368	254938	0.0499602	103.507	336917	0.0307219	50.4513	186060	0.0271157	130.989	326391	0.0401325	20.9977	251887	0.00833614	49.3327	359171	0.0137352	11.5642	349066	0.00331289	29.5446	267019	0.0110646	4.57834	392166	0.00116745	36.6177	487407	0.00751275
K00695	0.000116242	0.000106911	0.000195007	0.000296318	0.607044	0.681624	-7.87656e-05	-0.000425814	0.000268283	0.100867	254938	3.95651e-05	0.933439	336917	0.000277053	0.00357478	186060	1.92131e-06	0.477923	326391	0.000146426	0.0607531	251887	2.41192e-05	2.85232	359171	0.000794141	0	349066	0	0.939326	267019	0.000351783	0	392166	0	0	487407	0
K00696	0.000454127	0.000335115	0.00156773	0.00144661	0.151422	0.305847	-0.0011136	-0.00277576	0.000548558	0.74442	254938	0.000292	3.11016	336917	0.000923124	1.0789	186060	0.000579867	0.0702221	326391	2.15147e-05	5.92878	251887	0.00235374	12.524	359171	0.00348692	0.245419	349066	7.03074e-05	8.20377	267019	0.00307236	0.0950581	392166	2.42393e-05	1.94385	487407	0.000398815
K00697	0.00142022	0.000367263	0.00364619	0.00273462	0.129594	0.275908	-0.00222597	-0.0053635	0.000911558	2.73068	254938	0.00107111	6.28603	336917	0.00186575	3.16208	186060	0.0016995	3.40917	326391	0.00104451	23.9113	251887	0.00949287	11.4521	359171	0.00318849	4.1124	349066	0.00117811	9.35464	267019	0.00350336	6.881	392166	0.00175461	13.4509	487407	0.00275968
K00700	0.0590223	0.00872838	0.0527533	0.0105126	0.392397	0.493442	0.00626893	-0.00992966	0.0224675	187.797	254938	0.0736638	193.987	336917	0.0575771	96.098	186060	0.051649	173.637	326391	0.053199	131.085	251887	0.0520411	260.402	359171	0.0725007	169.32	349066	0.0485065	151.394	267019	0.0566977	148.04	392166	0.0377493	238.95	487407	0.0490246
K00702	0.000723791	0.000377366	6.08876e-05	9.23397e-05	0.0532358	0.148571	0.000662903	-1.66347e-05	0.00134244	3.38411	254938	0.00132742	2.43759	336917	0.000723497	0.985945	186060	0.000529908	1.02596	326391	0.000314334	0.656142	251887	0.000260491	0.226594	359171	6.30882e-05	0.138012	349066	3.95375e-05	0.00589978	267019	2.2095e-06	0	392166	0	0	487407	0
K00703	0.0973914	0.0135209	0.034105	0.00293276	0.00333334	0.0243721	0.0632864	0.0388433	0.0877295	266.915	254938	0.104698	382.041	336917	0.113393	143.399	186060	0.0770717	308.122	326391	0.0944026	81.1608	251887	0.0322211	130.321	359171	0.0362839	105.73	349066	0.0302894	95.8097	267019	0.0358812	123.562	392166	0.0315075	187.391	487407	0.0384466
K00705	0.0453315	0.00913423	0.0205173	0.00477424	0.0120511	0.0547304	0.0248143	0.00901719	0.0406114	147.328	254938	0.0577898	158.592	336917	0.0470717	59.7636	186060	0.0321207	144.735	326391	0.0443441	41.3585	251887	0.0164195	110.143	359171	0.0306659	64.5498	349066	0.0184921	52.3413	267019	0.0196021	66.9232	392166	0.017065	101.668	487407	0.0208589
K00720	0.00102845	0.000595251	0.00290905	0.00235467	0.140408	0.290611	-0.0018806	-0.00459015	0.000828956	1.44584	254938	0.000567133	6.90999	336917	0.00205095	1.34022	186060	0.00072032	2.53083	326391	0.000775398	13.2553	251887	0.0052624	23.9027	359171	0.00665497	1.49269	349066	0.000427623	8.15977	267019	0.00305588	5.84774	392166	0.00149114	2.74061	487407	0.000562283
K00721	0.111571	0.0177383	0.0656423	0.0088109	0.0145883	0.0616811	0.0459282	0.01516	0.0766965	283.286	254938	0.11112	403.672	336917	0.119813	155.528	186060	0.0835905	430.048	326391	0.131759	138.817	251887	0.0551109	263.297	359171	0.073307	248.539	349066	0.0712011	182.299	267019	0.0682719	203.662	392166	0.0519325	360.829	487407	0.0740304
K00728	0.0324848	0.0095674	0.0287587	0.00649387	0.578205	0.656483	0.00372607	-0.0126591	0.0201112	106.065	254938	0.0416043	116.935	336917	0.0347073	30.6563	186060	0.0164766	121.257	326391	0.0371509	49.8952	251887	0.0198086	110.849	359171	0.0308625	129.914	349066	0.0372176	68.2856	267019	0.0255733	90.2163	392166	0.0230046	175.883	487407	0.0360855
K00737	0.000996182	0.000852171	0.00917231	0.00801438	0.0714381	0.182301	-0.00817613	-0.0173758	0.00102358	2.99134	254938	0.00117336	1.23746	336917	0.00036729	4.30163	186060	0.00231196	0.431217	326391	0.000132117	6.65152	251887	0.00264068	9.9486	359171	0.00276988	70.1113	349066	0.0200854	12.7985	267019	0.00479309	81.6782	392166	0.0208275	19.0937	487407	0.00391741
K00748	0.088397	0.0154066	0.0536951	0.00603305	0.0248968	0.0865697	0.0347019	0.00758409	0.0618197	281.053	254938	0.110244	289.999	336917	0.0860742	124.444	186060	0.0668838	295.013	326391	0.0903864	126.625	251887	0.0502703	188.972	359171	0.0526134	186.517	349066	0.0534331	142.41	267019	0.0533332	259.071	392166	0.0660616	226.446	487407	0.0464593
K00752	0.000217809	0.000112632	0.000198643	0.000203852	0.868378	0.902759	1.91659e-05	-0.000239337	0.000277669	0.618752	254938	0.000242706	0.952209	336917	0.000282624	0.591095	186060	0.000317691	0.0920863	326391	2.82135e-05	1.30123	251887	0.000516592	0.519506	359171	0.00014464	1.54315	349066	0.000442079	0.112969	267019	4.23075e-05	0.097654	392166	2.49012e-05	0.104001	487407	2.13377e-05
K00754	0.00574212	0.00254537	0.0104255	0.00148529	0.040902	0.123134	-0.00468333	-0.00906094	-0.000305709	6.565	254938	0.00257513	28.2226	336917	0.00837672	15.0825	186060	0.00810629	12.7631	326391	0.00391036	19.9343	251887	0.00791399	37.5214	359171	0.0104467	44.6346	349066	0.0127868	27.0706	267019	0.0101381	38.6847	392166	0.00986437	55.5778	487407	0.0114027
K00756	0.00277279	0.00119027	0.00700023	0.00347162	0.0429756	0.127806	-0.00422745	-0.00827623	-0.000178667	5.18075	254938	0.00203216	15.8764	336917	0.00471226	5.09484	186060	0.00273829	5.24984	326391	0.00160845	24.4019	251887	0.00968762	25.0467	359171	0.00697348	11.2467	349066	0.00322195	19.9644	267019	0.00747676	48.3927	392166	0.0123399	11.2188	487407	0.00230173
K00757	0.0327488	0.00518689	0.0121593	0.00440306	0.00159623	0.0148974	0.0205895	0.0116376	0.0295414	80.5981	254938	0.0316147	103.449	336917	0.0307047	50.9249	186060	0.0273702	134.818	326391	0.0413058	17.5867	251887	0.00698198	41.9003	359171	0.0116658	73.498	349066	0.0210556	33.0053	267019	0.0123607	35.2704	392166	0.00899374	57.9929	487407	0.0118982
K00758	0.00896925	0.00362116	0.0298025	0.00812151	0.00132517	0.0131859	-0.0208332	-0.0306125	-0.0110538	12.9254	254938	0.00507	36.7848	336917	0.010918	25.8922	186060	0.0139161	19.495	326391	0.00597289	54.7352	251887	0.02173	80.7113	359171	0.0224715	138.46	349066	0.0396658	71.9236	267019	0.0269358	101.019	392166	0.0257593	205.941	487407	0.0422523
K00759	0.0409323	0.00815123	0.0474697	0.00399377	0.265872	0.428987	-0.00653737	-0.0206878	0.00761311	92.5259	254938	0.0362934	133.804	336917	0.0397143	61.8456	186060	0.0332397	177.824	326391	0.0544819	110.005	251887	0.0436723	170.104	359171	0.0473602	194.657	349066	0.0557651	125.871	267019	0.0471394	172.579	392166	0.0440067	228.469	487407	0.0468744
K00760	0.0150822	0.00522278	0.04238	0.00688852	0.00028234	0.00532262	-0.0272979	-0.0373358	-0.0172599	28.2762	254938	0.0110914	74.8758	336917	0.0222238	33.1566	186060	0.0178204	30.0051	326391	0.00919298	101.978	251887	0.0404856	145.074	359171	0.0403913	199.055	349066	0.057025	99.5917	267019	0.0372976	142.437	392166	0.0363206	208.416	487407	0.0427602
K00761	0.0451395	0.00141	0.0509004	0.00859717	0.197978	0.358124	-0.00576083	-0.0156223	0.00410062	118.092	254938	0.0463218	151.99	336917	0.0451118	79.7201	186060	0.0428465	151.047	326391	0.046278	104.756	251887	0.0415885	203.147	359171	0.05656	195.167	349066	0.0559111	148.401	267019	0.0555769	143.106	392166	0.0364913	288.908	487407	0.0592745
K00762	0.0547958	0.00402475	0.0761818	0.00549969	0.000268311	0.0052683	-0.021386	-0.029243	-0.0135289	135.829	254938	0.0532791	164.899	336917	0.0489435	110.184	186060	0.0592198	188.461	326391	0.0577409	173.085	251887	0.0687154	258.901	359171	0.072083	293.059	349066	0.083955	193.654	267019	0.0725243	305.831	392166	0.077985	398.836	487407	0.0818281
K00763	0.0101729	0.00436534	0.0122373	0.00235287	0.491183	0.582256	-0.00206443	-0.00960127	0.00547241	25.8913	254938	0.0101559	29.6275	336917	0.00879369	31.4942	186060	0.0169269	15.7163	326391	0.00481516	38.1843	251887	0.0151593	52.3897	359171	0.0145863	29.9438	349066	0.00857824	36.027	267019	0.0134923	43.1905	392166	0.0110133	51.6391	487407	0.0105947
K00764	0.0644814	0.00724554	0.0807602	0.0176123	0.109205	0.245536	-0.0162788	-0.0372174	0.00465979	160.821	254938	0.0630823	198.05	336917	0.0587829	142.71	186060	0.0767012	193.743	326391	0.0593591	173.164	251887	0.0687465	245.832	359171	0.0684443	257.637	349066	0.0738074	171.224	267019	0.0641244	437.269	392166	0.111501	477.354	487407	0.0979373
K00765	0.0465278	0.00177798	0.0548993	0.0105342	0.138021	0.287017	-0.00837153	-0.0204549	0.00371181	116.178	254938	0.0455712	156.041	336917	0.0463144	83.2944	186060	0.0447676	161.426	326391	0.049458	117.399	251887	0.0466077	147.993	359171	0.0412039	201.939	349066	0.0578511	127.054	267019	0.0475823	266.497	392166	0.0679552	332.39	487407	0.0681955
K00766	0.0481236	0.0038714	0.068947	0.00591643	0.000328393	0.00576386	-0.0208235	-0.0288208	-0.0128261	128.342	254938	0.0503425	140.357	336917	0.0416591	96.1929	186060	0.0517	159.255	326391	0.0487926	149.878	251887	0.0595019	245.5	359171	0.0683519	256.545	349066	0.0734946	170.727	267019	0.0639382	303.239	392166	0.0773242	346.407	487407	0.0710714
K00767	0.0423556	0.00416004	0.067009	0.0094839	0.00121836	0.0125967	-0.0246534	-0.0360407	-0.013266	106.835	254938	0.0419062	149.341	336917	0.0443258	66.8681	186060	0.0359391	154.224	326391	0.0472513	144.198	251887	0.0572472	228.141	359171	0.0635187	264.288	349066	0.0757129	142.675	267019	0.0534324	306.098	392166	0.0780533	361.117	487407	0.0740893
K00768	0.00302275	0.00112615	0.00520248	0.000761762	0.033989	0.107559	-0.00217973	-0.00410844	-0.000251027	7.8718	254938	0.00308773	9.9881	336917	0.00296456	8.57877	186060	0.00461076	4.66064	326391	0.00142793	12.8662	251887	0.00510793	15.3645	359171	0.00427778	14.6781	349066	0.00420495	14.6934	267019	0.00550274	23.0931	392166	0.0058886	30.3795	487407	0.00623287
K00769	0.00268382	0.00213077	0.0020044	0.000710625	0.625817	0.698319	0.000679417	-0.00310541	0.00446425	5.61492	254938	0.00220246	3.66304	336917	0.00108722	11.7104	186060	0.00629389	3.75907	326391	0.00115171	8.3795	251887	0.00332669	7.76695	359171	0.00216247	4.78416	349066	0.00137056	4.51842	267019	0.00169217	8.98683	392166	0.00229159	5.7658	487407	0.00118295
K00772	0.0432909	0.00682012	0.0209282	0.00326768	0.00671293	0.0377717	0.0223628	0.010507	0.0342185	139.446	254938	0.0546978	141.771	336917	0.0420788	68.9819	186060	0.0370751	128.31	326391	0.0393119	45.0578	251887	0.0178881	76.7966	359171	0.0213816	54.8283	349066	0.0157071	60.8077	267019	0.0227728	100.658	392166	0.0256672	107.971	487407	0.0221521
K00773	0.0733386	0.00757213	0.104417	0.0106793	0.00146421	0.0141234	-0.0310784	-0.046082	-0.0160747	193.405	254938	0.0758637	281.238	336917	0.0834739	133.007	186060	0.0714865	204.093	326391	0.0625303	223.814	251887	0.0888547	341.537	359171	0.0950904	409.202	349066	0.117228	265.576	267019	0.0994594	455.697	392166	0.1162	534.537	487407	0.10967
K00782	0.00416897	0.00119841	0.0110369	0.00194113	0.000264042	0.00523104	-0.00686791	-0.00942815	-0.00430767	7.17752	254938	0.00281539	20.3375	336917	0.00603635	7.99153	186060	0.00429514	11.5184	326391	0.00352901	32.9851	251887	0.0130952	46.5662	359171	0.0129649	26.843	349066	0.00768993	31.8468	267019	0.0119268	43.6698	392166	0.0111356	45.8598	487407	0.00940893
K00783	0.0114294	0.00448228	0.0322976	0.00692953	0.000869311	0.0101809	-0.0208682	-0.0301874	-0.0115491	25.7353	254938	0.0100947	36.1635	336917	0.0107336	34.6267	186060	0.0186105	20.4933	326391	0.00627875	70.284	251887	0.027903	85.9676	359171	0.023935	143.078	349066	0.0409888	74.2262	267019	0.0277981	166.052	392166	0.0423423	150.212	487407	0.0308186
K00784	0.0427488	0.00680742	0.0318288	0.00615242	0.0644652	0.169947	0.01092	-0.000906917	0.022747	131.872	254938	0.0517269	133.646	336917	0.0396674	62.4424	186060	0.0335604	150.272	326391	0.0460406	93.7994	251887	0.0372387	139.072	359171	0.0387202	81.8632	349066	0.023452	93.7459	267019	0.0351083	92.4104	392166	0.0235641	160.305	487407	0.0328893
K00785	0	0	0.000121268	0.000117739	0.0695044	0.179233	-0.000121268	-0.000256621	1.4085e-05	0	254938	0	0	336917	0	0	186060	0	0	326391	0	0.899074	251887	0.000356935	0.0468413	359171	1.30415e-05	0	349066	0	0.28107	267019	0.000105262	0.578647	392166	0.000147552	0.510893	487407	0.000104819
K00788	0.0540516	0.00768587	0.0339566	0.00950169	0.012811	0.0565137	0.020095	0.00569769	0.0344924	161.394	254938	0.0633072	201.65	336917	0.0598516	84.0497	186060	0.0451736	156.256	326391	0.0478739	74.8928	251887	0.0297327	97.1415	359171	0.027046	97.8567	349066	0.0280338	74.0931	267019	0.0277482	210.625	392166	0.0537082	182.634	487407	0.0374704
K00789	0.0676557	0.00357979	0.104244	0.00628252	6.04166e-06	0.00166574	-0.0365878	-0.0446344	-0.0285413	168.681	254938	0.0661656	234.766	336917	0.0696806	134.188	186060	0.0721209	204.502	326391	0.0626556	239.835	251887	0.0952152	377.087	359171	0.104988	379.589	349066	0.108744	257.132	267019	0.0962973	427.363	392166	0.108975	542.199	487407	0.111241
K00790	0.0758604	0.0129164	0.0937519	0.0121366	0.1004	0.231559	-0.0178916	-0.0404525	0.00466938	232.712	254938	0.0912819	289.725	336917	0.0859929	118.139	186060	0.063495	204.555	326391	0.0626717	195.971	251887	0.0778013	285.758	359171	0.0795604	349.256	349066	0.100054	240.82	267019	0.0901883	422.143	392166	0.107644	522.809	487407	0.107263
K00791	0.0483345	0.00451877	0.0789058	0.00860412	0.000185872	0.00437691	-0.0305714	-0.0413206	-0.0198221	115.203	254938	0.0451885	179.299	336917	0.0532174	79.3504	186060	0.0426479	170.651	326391	0.0522841	173.934	251887	0.0690524	255.353	359171	0.071095	312.172	349066	0.0894306	192.043	267019	0.0719213	351.488	392166	0.0896275	401.177	487407	0.0823083
K00793	0.0463914	0.000875771	0.0658363	0.00443854	0.00011293	0.00338127	-0.0194449	-0.0245379	-0.0143519	114.47	254938	0.044901	157.086	336917	0.0466246	87.5431	186060	0.0470511	153.367	326391	0.0469888	150.386	251887	0.0597038	222.445	359171	0.0619328	238.33	349066	0.0682765	169.463	267019	0.0634649	272.11	392166	0.0693865	352.168	487407	0.0722533
K00794	0.0490185	0.00668069	0.0606914	0.00436552	0.0471359	0.136438	-0.011673	-0.0231206	-0.000225388	119.697	254938	0.0469513	201.582	336917	0.0598313	77.3188	186060	0.0415559	155.804	326391	0.0477353	133.465	251887	0.0529859	208.325	359171	0.0580017	216.622	349066	0.0620574	161.64	267019	0.0605351	261.327	392166	0.0666368	311.608	487407	0.0639317
K00795	0.00829864	0.00399691	0.0255177	0.00742478	0.00283356	0.0219551	-0.017219	-0.0265604	-0.00787763	18.8216	254938	0.00738281	22.3112	336917	0.00662216	27.7755	186060	0.0149283	13.9086	326391	0.00426134	57.8489	251887	0.0229662	59.8725	359171	0.0166696	119.729	349066	0.0342998	51.4288	267019	0.0192603	143.825	392166	0.0366746	113.251	487407	0.0232353
K00796	0.0494441	0.00690567	0.0729946	0.0116058	0.00700005	0.0386639	-0.0235505	-0.0386431	-0.00845787	105.297	254938	0.0413029	201.66	336917	0.0598545	94.7224	186060	0.0509097	149.191	326391	0.0457093	154.609	251887	0.0613801	252.437	359171	0.0702831	290.48	349066	0.0832164	163.582	267019	0.0612623	365.214	392166	0.0931273	334.84	487407	0.0686982
K00797	0.038611	0.00442605	0.0168386	0.00485651	0.00038545	0.00632884	0.0217724	0.0137892	0.0297556	104.691	254938	0.0410654	104.864	336917	0.0311245	74.0151	186060	0.0397803	138.631	326391	0.0424738	55.3172	251887	0.0219611	57.8236	359171	0.0160992	48.7486	349066	0.0139654	65.9472	267019	0.0246975	45.1523	392166	0.0115136	62.3624	487407	0.0127947
K00798	0.018807	0.00671037	0.0575702	0.00625269	0.000193435	0.00439849	-0.0387632	-0.0504696	-0.0270567	31.4241	254938	0.0123262	93.7123	336917	0.0278146	42.2904	186060	0.0227295	40.3349	326391	0.0123578	142.18	251887	0.0564457	218.676	359171	0.0608836	198.727	349066	0.0569309	164.188	267019	0.0614892	176.662	392166	0.0450478	314.982	487407	0.064624
K00799	0.100566	0.0245652	0.075107	0.0180309	0.180055	0.337896	0.0254594	-0.0166247	0.0675435	280.904	254938	0.110185	278.416	336917	0.0826365	253.169	186060	0.136069	239.49	326391	0.073375	282.183	251887	0.112027	287.471	359171	0.0800374	202.37	349066	0.0579747	196.267	267019	0.0735029	248.848	392166	0.0634548	310.21	487407	0.0636449
K00800	0.0715482	0.00726436	0.0926563	0.0129561	0.0184807	0.0706452	-0.0211081	-0.0376144	-0.00460187	188.983	254938	0.0741287	267.545	336917	0.0794096	111.059	186060	0.05969	238.15	326391	0.0729645	190.658	251887	0.0756917	309.518	359171	0.0861756	350.005	349066	0.100269	211.034	267019	0.0790334	421.291	392166	0.107427	523.191	487407	0.107342
K00801	0.0277092	0.00784444	0.00549194	0.00310676	0.0122852	0.0554509	0.0222173	0.00841936	0.0360152	70.1231	254938	0.0275059	87.9703	336917	0.0261104	32.769	186060	0.0176121	129.278	326391	0.0396084	18.8987	251887	0.00750284	38.538	359171	0.0107297	9.31134	349066	0.0026675	18.1726	267019	0.00680575	11.7199	392166	0.0029885	11.0024	487407	0.00225733
K00803	0.00148847	0.00105761	0.0131496	0.00352374	0.000351616	0.00595049	-0.0116612	-0.0157383	-0.00758403	1.19104	254938	0.000467187	10.8891	336917	0.00323197	1.62227	186060	0.000871907	4.51335	326391	0.0013828	34.3279	251887	0.0136283	45.5676	359171	0.0126869	35.1166	349066	0.0100601	51.9845	267019	0.0194685	33.0167	392166	0.00841907	71.3323	487407	0.014635
K00805	0.00373848	0.00344623	0.0393227	0.00640532	7.88068e-06	0.00179815	-0.0355843	-0.0436417	-0.0275268	2.97275	254938	0.00116607	30.6846	336917	0.00910745	0.597676	186060	0.000321228	14.228	326391	0.00435918	85.3846	251887	0.0338979	145.957	359171	0.0406373	153.738	349066	0.0440427	112.363	267019	0.0420805	110.459	392166	0.0281665	229.625	487407	0.0471116
K00806	0.0836829	0.0405755	0.0781789	0.00807282	0.830679	0.872754	0.00550404	-0.0680224	0.0790305	156.634	254938	0.0614401	194.212	336917	0.0576438	114.876	186060	0.0617416	502.336	326391	0.153906	170.666	251887	0.0677548	261.693	359171	0.0728603	325.232	349066	0.0931718	201.583	267019	0.075494	324.479	392166	0.0827404	375.557	487407	0.0770519
K00808	0.00780663	0.00464075	0.0433816	0.00950534	0.000123035	0.00350915	-0.035575	-0.0472335	-0.0239165	6.73953	254938	0.00264359	51.0611	336917	0.0151554	10.1766	186060	0.00546953	25.9742	326391	0.00795801	94.7514	251887	0.0376166	163.495	359171	0.04552	155.333	349066	0.0444997	137.962	267019	0.0516674	102.125	392166	0.0260413	267.806	487407	0.0549449
K00809	0.0134402	0.00571953	0.030787	0.006229	0.00550229	0.0334024	-0.0173468	-0.0276427	-0.00705097	27.5587	254938	0.01081	52.8876	336917	0.0156975	39.6916	186060	0.0213327	19.3238	326391	0.00592046	56.2017	251887	0.0223122	118.826	359171	0.0330835	124.403	349066	0.0356387	58.8687	267019	0.0220466	146.74	392166	0.0374177	166.807	487407	0.0342233
K00812	0.0767424	0.00788371	0.0585616	0.00444909	0.0201167	0.0749507	0.0181808	0.00460134	0.0317603	225.661	254938	0.0885159	266.842	336917	0.0792011	131.699	186060	0.0707832	223.479	326391	0.0684696	137.774	251887	0.0546967	207.798	359171	0.057855	218.459	349066	0.0625839	138.689	267019	0.0519397	255.35	392166	0.0651128	288.455	487407	0.0591816
K00813	0.00125141	0.00115263	0.00198251	0.00114448	0.415879	0.513888	-0.000731108	-0.00276335	0.00130113	0.618233	254938	0.000242503	10.8151	336917	0.00321002	1.31843	186060	0.000708605	2.75636	326391	0.000844496	5.96356	251887	0.00236755	7.63976	359171	0.00212705	4.70352	349066	0.00134746	11.2192	267019	0.00420167	2.63773	392166	0.000672606	5.7453	487407	0.00117875
K00817	0.0647842	0.00564089	0.0752834	0.0117945	0.130357	0.276999	-0.0104992	-0.0248991	0.00390061	183.429	254938	0.0719504	207.886	336917	0.0617024	126.764	186060	0.0681311	187.195	326391	0.0573528	197.468	251887	0.0783955	238.204	359171	0.0663205	241.17	349066	0.0690899	174.618	267019	0.0653953	391.437	392166	0.0998143	354.272	487407	0.0726851
K00819	0.0356056	0.0116561	0.0155807	0.00496672	0.0526524	0.147565	0.0200249	-0.000385522	0.0404354	133.276	254938	0.0522778	66.9836	336917	0.0198813	59.816	186060	0.0321488	124.403	326391	0.0381146	24.3308	251887	0.0096594	56.0898	359171	0.0156164	88.5125	349066	0.0253569	41.6735	267019	0.0156069	44.7849	392166	0.0114199	77.1297	487407	0.0158245
K00820	0.0914723	0.0159079	0.149681	0.0103929	0.00323479	0.0238624	-0.0582083	-0.0854672	-0.0309494	270.533	254938	0.106117	355.878	336917	0.105628	161.181	186060	0.0866287	220.364	326391	0.0675154	369.105	251887	0.146536	525.512	359171	0.146312	561.889	349066	0.160969	352.564	267019	0.132037	583.769	392166	0.148858	796.285	487407	0.163372
K00821	0.0638269	0.0102443	0.0738274	0.0143827	0.286456	0.448847	-0.0100004	-0.0302545	0.0102536	182.628	254938	0.0716362	256.151	336917	0.076028	104.243	186060	0.0560265	168.474	326391	0.0516171	159.709	251887	0.0634051	230.053	359171	0.0640511	239.926	349066	0.0687335	158.179	267019	0.0592388	372.497	392166	0.0949847	451.1	487407	0.092551
K00822	0.0116463	0.00684976	0.0274901	0.00661441	0.0178203	0.0691595	-0.0158439	-0.0278606	-0.00382709	31.4046	254938	0.0123185	25.8211	336917	0.00766393	41.6935	186060	0.0224087	13.6887	326391	0.00419396	58.1444	251887	0.0230835	79.704	359171	0.0221911	133.659	349066	0.0382903	55.4776	267019	0.0207766	135.807	392166	0.0346299	126.576	487407	0.0259693
K00823	0.0026128	0.00067157	0.00393692	0.00117719	0.0775156	0.192466	-0.00132412	-0.00283246	0.000184217	7.30519	254938	0.00286547	10.1941	336917	0.00302569	5.76982	186060	0.00310106	4.76198	326391	0.00145898	14.7732	251887	0.005865	13.9799	359171	0.00389228	11.8336	349066	0.00339007	13.4485	267019	0.00503653	11.621	392166	0.00296328	12.0603	487407	0.00247438
K00824	0.00975627	0.00574903	0.0241578	0.00913292	0.025645	0.0883819	-0.0144015	-0.0265427	-0.00226037	26.6477	254938	0.0104526	19.3849	336917	0.00575362	35.0415	186060	0.0188335	13.0079	326391	0.00398538	34.9878	251887	0.0138903	68.8264	359171	0.0191626	102.443	349066	0.0293476	39.9902	267019	0.0149765	156.266	392166	0.0398469	135.123	487407	0.0277229
K00826	0.0715596	0.00956813	0.120414	0.00439074	0.00146048	0.0141081	-0.0488547	-0.0655318	-0.0321775	148.18	254938	0.058124	255.081	336917	0.0757104	156.511	186060	0.0841187	222.877	326391	0.0682852	285.905	251887	0.113505	422.16	359171	0.117537	440.819	349066	0.126285	321.605	267019	0.120443	468.198	392166	0.119388	610.855	487407	0.125327
K00830	0.0114472	0.00592188	0.0446405	0.0141577	0.00218857	0.0185426	-0.0331933	-0.050065	-0.0163215	30.0056	254938	0.0117697	27.355	336917	0.00811921	38.779	186060	0.0208423	16.5073	326391	0.00505752	74.8014	251887	0.0296964	135.478	359171	0.0377197	145.826	349066	0.0417761	87.288	267019	0.0326898	275.764	392166	0.0703183	271.206	487407	0.0556425
K00831	0.0292874	0.010505	0.0763204	0.0104329	0.000713945	0.00910245	-0.047033	-0.0655553	-0.0285106	64.7292	254938	0.0253902	105.562	336917	0.0313318	83.1889	186060	0.0447109	51.2979	326391	0.0157167	186.592	251887	0.0740775	270.672	359171	0.0753601	333.088	349066	0.0954225	187.009	267019	0.0700357	241.577	392166	0.0616008	396.874	487407	0.0814256
K00832	0.0107313	0.00663656	0.0137669	0.00305543	0.499315	0.589784	-0.0030356	-0.0146007	0.00852948	21.7798	254938	0.00854316	28.4049	336917	0.00843082	40.5758	186060	0.021808	13.5231	326391	0.00414321	51.3631	251887	0.0203913	46.8358	359171	0.01304	41.312	349066	0.011835	35.7231	267019	0.0133785	50.1623	392166	0.0127911	54.4215	487407	0.0111655
K00833	0.0177591	0.0199199	0.0284438	0.00570374	0.425741	0.522755	-0.0106847	-0.0463313	0.024962	16.2053	254938	0.00635655	27.9695	336917	0.00830161	97.0675	186060	0.0521701	13.7349	326391	0.00420811	80.4312	251887	0.0319314	91.7651	359171	0.0255491	73.0235	349066	0.0209196	104.079	267019	0.0389782	102.378	392166	0.0261058	132.469	487407	0.0271784
K00835	0.000375898	0.000127029	0.0011853	0.000800407	0.0734957	0.186045	-0.000809403	-0.00172753	0.000108722	1.14266	254938	0.000448209	1.4803	336917	0.000439367	0.855468	186060	0.000459782	0.509939	326391	0.000156236	5.74804	251887	0.00228199	7.75686	359171	0.00215966	0.902474	349066	0.000258539	3.36292	267019	0.00125943	1.44997	392166	0.000369733	3.81377	487407	0.00078246
K00836	0.000422278	0.000150023	0.0015585	0.00114686	0.0777622	0.192933	-0.00113622	-0.00245212	0.000179679	0.844064	254938	0.000331086	1.14415	336917	0.000339595	1.26906	186060	0.000682072	1.09785	326391	0.00033636	8.97631	251887	0.00356363	2.9617	359171	0.000824593	0.829769	349066	0.000237711	3.93937	267019	0.00147531	2.89502	392166	0.000738213	12.2414	487407	0.00251153
K00839	0.000270073	0.000284297	0.000405165	0.0001454	0.487252	0.579049	-0.000135092	-0.000627378	0.000357194	0.435381	254938	0.000170779	0.367808	336917	0.000109169	1.40723	186060	0.000756331	0.143654	326391	4.40129e-05	1.2275	251887	0.000487323	0.593274	359171	0.000165179	1.43981	349066	0.000412474	0.710049	267019	0.000265917	2.06607	392166	0.000526835	2.79413	487407	0.000573264
K00840	2.22216e-05	2.26495e-05	0.000332201	0.000450403	0.184729	0.342205	-0.000309979	-0.000827552	0.000207594	0	254938	0	0.170615	336917	5.06401e-05	0	186060	0	0.124832	326391	3.82461e-05	3.30747	251887	0.00131308	0.18828	359171	5.24206e-05	0	349066	0	0.4406	267019	0.000165007	0.533891	392166	0.000136139	1.59168	487407	0.000326562
K00841	8.47864e-05	0.000146854	2.13597e-05	2.84472e-05	0.510924	0.599536	6.34267e-05	-0.000202864	0.000329718	0.864612	254938	0.000339145	0	336917	0	0	186060	0	0	326391	0	0.0506434	251887	2.01056e-05	0.287395	359171	8.00163e-05	0	349066	0	0.0748623	267019	2.80363e-05	0	392166	0	0	487407	0
K00842	0	0	1.95601e-06	4.37377e-06	0.363217	0.491998	-1.95601e-06	-6.98409e-06	3.07207e-06	0	254938	0	0	336917	0	0	186060	0	0	326391	0	0	251887	0	0	359171	0	0	349066	0	0	267019	0	0	392166	0	0.0572024	487407	1.17361e-05
K00844	4.29654e-05	2.23513e-05	1.0119e-05	2.26268e-05	0.0892322	0.213313	3.28464e-05	-6.71206e-06	7.24048e-05	0.179518	254938	7.04163e-05	0.0713284	336917	2.11709e-05	0.1108	186060	5.95508e-05	0.0676401	326391	2.07236e-05	0.152931	251887	6.0714e-05	0	359171	0	0	349066	0	0	267019	0	0	392166	0	0	487407	0
K00845	0.108314	0.0169999	0.0754851	0.00963889	0.0354963	0.11074	0.0328288	0.00355346	0.0621042	296.577	254938	0.116333	403.892	336917	0.119879	146.893	186060	0.0789494	385.451	326391	0.118095	193.11	251887	0.0766654	289.775	359171	0.0806789	230.25	349066	0.0659616	246.081	267019	0.0921586	246.486	392166	0.0628524	363.575	487407	0.0745937
K00846	5.12327e-05	4.81673e-05	2.21476e-06	3.31496e-06	0.176092	0.334539	4.9018e-05	-3.93268e-05	0.000137363	0.179696	254938	7.04862e-05	0.00578208	336917	1.71617e-06	0.225385	186060	0.000121136	0.0378375	326391	1.15927e-05	0	251887	0	0	359171	0	0.0297567	349066	8.52466e-06	0.0127205	267019	4.76389e-06	0	392166	0	0	487407	0
K00847	0.0443587	0.0101067	0.0419633	0.00416793	0.717668	0.778621	0.00239538	-0.0153378	0.0201286	120.827	254938	0.0473946	150.508	336917	0.0446723	53.3144	186060	0.0286545	185.108	326391	0.0567136	97.7359	251887	0.0388015	169.15	359171	0.0470945	152.813	349066	0.0437776	115.225	267019	0.0431523	135.044	392166	0.0344355	216.987	487407	0.0445187
K00848	0.00221424	0.00212244	0.0163425	0.00331459	8.19344e-05	0.00293059	-0.0141282	-0.0185664	-0.00969007	1.98309	254938	0.000777871	19.3793	336917	0.00575195	0.704272	186060	0.000378519	6.36017	326391	0.00194863	33.2799	251887	0.0132122	39.0846	359171	0.0108819	64.3655	349066	0.0184393	43.7349	267019	0.016379	73.9039	392166	0.0188451	98.9311	487407	0.0202974
K00849	0.00739346	0.00310989	0.0351061	0.00891073	0.000445204	0.00703082	-0.0277126	-0.0381193	-0.017306	10.4617	254938	0.00410361	42.0309	336917	0.0124751	12.9555	186060	0.00696312	19.6878	326391	0.00603196	79.4215	251887	0.0315306	111.201	359171	0.0309605	179.157	349066	0.0513247	91.0924	267019	0.0341146	88.5169	392166	0.0225713	195.621	487407	0.040135
K00850	0.00703675	0.00242989	0.0149661	0.00259726	0.00377343	0.0260907	-0.0079293	-0.0122827	-0.0035759	15.263	254938	0.00598694	33.8292	336917	0.0100408	15.7519	186060	0.00846603	11.9238	326391	0.00365323	38.1347	251887	0.0151396	47.6451	359171	0.0132653	65.1815	349066	0.0186731	33.4208	267019	0.0125163	47.531	392166	0.0121201	88.1328	487407	0.018082
K00851	0.00357694	0.0016557	0.00830768	0.00160453	0.00708472	0.0386477	-0.00473074	-0.00763717	-0.00182431	9.49638	254938	0.00372497	7.58141	336917	0.00225023	11.5849	186060	0.00622646	6.87414	326391	0.00210611	25.0162	251887	0.0099315	22.4036	359171	0.00623758	22.2155	349066	0.00636426	23.35	267019	0.00874468	40.9235	392166	0.0104353	39.6399	487407	0.00813281
K00852	0.00837938	0.00229447	0.0316311	0.00569176	7.2232e-05	0.00279508	-0.0232517	-0.0299998	-0.0165036	19.1288	254938	0.00750332	34.6922	336917	0.0102969	19.896	186060	0.0106934	16.3975	326391	0.00502389	67.8417	251887	0.0269334	109.684	359171	0.0305381	104.24	349066	0.0298625	113.733	267019	0.0425937	99.3981	392166	0.0253459	168.218	487407	0.0345128
K00853	0.000489807	0.000264037	0.00275036	0.000508619	3.86248e-05	0.0023886	-0.00226055	-0.00289397	-0.00162713	1.38219	254938	0.000542167	2.99931	336917	0.000890221	0.641771	186060	0.000344928	0.593741	326391	0.000181911	7.84919	251887	0.00311615	8.18714	359171	0.00227945	8.12233	349066	0.00232687	7.9942	267019	0.00299387	8.68908	392166	0.00221566	17.4012	487407	0.00357015
K00854	0.012329	0.0053052	0.0565261	0.0120016	0.000135811	0.00365309	-0.044197	-0.0586266	-0.0297674	15.6078	254938	0.00612219	67.0499	336917	0.019901	26.8971	186060	0.0144562	28.8424	326391	0.00883677	117.193	251887	0.046526	197.042	359171	0.0548602	250.624	349066	0.0717983	186.023	267019	0.0696667	148.148	392166	0.0377768	285.272	487407	0.0585284
K00855	0.0546212	0.0156826	0.0107999	0.00509822	0.0139047	0.0598616	0.0438213	0.0159275	0.0717151	162.243	254938	0.0636403	252.175	336917	0.0748478	63.7594	186060	0.0342683	149.254	326391	0.0457285	29.4047	251887	0.0116737	69.7148	359171	0.0194099	15.9896	349066	0.00458066	37.8609	267019	0.0141791	21.0593	392166	0.00537001	46.7226	487407	0.00958595
K00856	0.0079962	0.003869	0.0182934	0.001385	0.0155574	0.0636632	-0.0102972	-0.017143	-0.00345143	18.1014	254938	0.0071003	26.3502	336917	0.00782098	25.9343	186060	0.0139387	10.1992	326391	0.00312484	42.4857	251887	0.0168669	62.7933	359171	0.0174829	67.8256	349066	0.0194306	45.7861	267019	0.0171471	70.8201	392166	0.0180587	101.256	487407	0.0207744
K00857	0.0113569	0.00503751	0.0429613	0.00409495	0.000178178	0.00425634	-0.0316044	-0.04027	-0.0229388	14.9792	254938	0.00587561	64.2974	336917	0.019084	23.0388	186060	0.0123825	26.3908	326391	0.00808564	95.63	251887	0.0379654	157.501	359171	0.0438514	169.927	349066	0.0486804	122.315	267019	0.0458074	146.12	392166	0.0372597	215.452	487407	0.0442038
K00858	0.10478	0.0134122	0.0788036	0.00595784	0.0373798	0.114936	0.0259764	0.00255166	0.0494011	271.444	254938	0.106475	380.638	336917	0.112977	153.509	186060	0.0825055	382.41	326391	0.117163	173.066	251887	0.0687078	275.316	359171	0.0766532	296.192	349066	0.0848527	214.384	267019	0.080288	297.433	392166	0.0758437	421.492	487407	0.0864763
K00859	0.0425738	0.00499895	0.0671464	0.00968634	0.00158174	0.0148039	-0.0245726	-0.0366168	-0.0125284	118.834	254938	0.0466128	157.767	336917	0.0468266	78.8452	186060	0.0423763	112.538	326391	0.0344794	149.134	251887	0.0592068	219.598	359171	0.0611401	249.198	349066	0.0713898	152.299	267019	0.0570367	335.836	392166	0.0856363	333.72	487407	0.0684685
K00860	0.0413224	0.0119582	0.0210506	0.00423498	0.0560203	0.153303	0.0202718	-0.000899895	0.0414435	115.238	254938	0.0452023	132.678	336917	0.0393801	44.191	186060	0.023751	185.9	326391	0.0569563	52.6256	251887	0.0208925	82.8602	359171	0.0230699	83.0748	349066	0.0237991	54.1378	267019	0.0202749	101.049	392166	0.025767	60.9274	487407	0.0125003
K00862	0.000212751	8.94031e-05	8.8687e-05	7.06913e-05	0.0931913	0.22031	0.000124064	-2.94845e-05	0.000277613	0.390251	254938	0.000153077	1.12843	336917	0.000334929	0.478967	186060	0.000257427	0.344578	326391	0.000105572	0.456796	251887	0.000181349	0.677837	359171	0.000188723	0.00554054	349066	1.58724e-06	0.163079	267019	6.10739e-05	0.193218	392166	4.92694e-05	0.244286	487407	5.01195e-05
K00863	0.000768789	0.000241871	0.00112773	0.0015518	0.63215	0.703605	-0.000358943	-0.00213899	0.00142111	2.4691	254938	0.000968508	2.19667	336917	0.00065199	1.90683	186060	0.00102485	1.40285	326391	0.000429806	11.4658	251887	0.00455195	1.8301	359171	0.000509535	1.48754	349066	0.000426147	2.41193	267019	0.000903279	1.22704	392166	0.000312888	0.305086	487407	6.25937e-05
K00864	0.0245232	0.00817367	0.0656739	0.0103231	0.000341658	0.00590274	-0.0411506	-0.0565858	-0.0257154	50.9124	254938	0.0199705	94.8419	336917	0.0281499	66.5686	186060	0.0357781	46.3296	326391	0.0141945	177.764	251887	0.0705728	230.453	359171	0.0641625	207.937	349066	0.0595694	213.668	267019	0.0800197	186.524	392166	0.0475625	351.695	487407	0.0721564
K00865	0.00205806	0.00114244	0.01925	0.00319753	1.41633e-05	0.00170397	-0.017192	-0.0209337	-0.0134503	3.71302	254938	0.00145644	13.1741	336917	0.00391018	1.60805	186060	0.000864268	6.53217	326391	0.00200133	44.4861	251887	0.0176611	55.7403	359171	0.0155192	68.8171	349066	0.0197146	62.1587	267019	0.0232787	62.4096	392166	0.0159141	114.114	487407	0.0234125
K00867	0.0053829	0.00221563	0.0113372	0.00405414	0.0279693	0.0938979	-0.00595435	-0.0110781	-0.000830618	9.94148	254938	0.00389956	21.0396	336917	0.00624473	15.9377	186060	0.00856592	9.2087	326391	0.00282137	32.6118	251887	0.012947	49.5016	359171	0.0137822	23.9024	349066	0.00684753	46.7903	267019	0.0175232	22.4131	392166	0.00571522	54.6303	487407	0.0112083
K00868	0.00183593	0.00101884	0.00176931	0.000643698	0.923399	0.945841	6.6612e-05	-0.00168062	0.00181384	6.06008	254938	0.00237708	2.62177	336917	0.000778164	6.02079	186060	0.00323595	3.10894	326391	0.000952519	5.95543	251887	0.00236432	3.49211	359171	0.000972269	4.42916	349066	0.00126886	4.19097	267019	0.00156954	11.1871	392166	0.00285265	7.74122	487407	0.00158825
K00869	0.00195455	0.00096071	0.00311927	0.000756418	0.13059	0.277315	-0.00116471	-0.00281437	0.000484945	3.62905	254938	0.0014235	7.53335	336917	0.00223597	6.25866	186060	0.00336379	2.59464	326391	0.000794949	6.09339	251887	0.00241909	13.9036	359171	0.00387104	11.8066	349066	0.00338235	11.1671	267019	0.00418213	8.20195	392166	0.00209145	13.4989	487407	0.00276954
K00872	0.0357738	0.00642295	0.0414079	0.00754342	0.297624	0.458634	-0.00563409	-0.017454	0.00618585	88.2865	254938	0.0346306	140.182	336917	0.0416072	47.8645	186060	0.0257253	134.251	326391	0.041132	77.5129	251887	0.0307729	150.133	359171	0.0417998	160.587	349066	0.0460047	106.661	267019	0.0399452	139.161	392166	0.0354854	265.341	487407	0.0544392
K00873	0.162838	0.0234021	0.090429	0.0114686	0.00805917	0.0422229	0.0724089	0.0317836	0.113034	476.542	254938	0.186924	595.921	336917	0.176875	233.032	186060	0.125246	529.755	326391	0.162307	196.265	251887	0.0779176	321.44	359171	0.0894949	303.794	349066	0.0870303	210.715	267019	0.078914	435.88	392166	0.111147	478.002	487407	0.0980703
K00874	0.00618118	0.0026877	0.0311129	0.00745749	0.000282005	0.0053315	-0.0249317	-0.0336651	-0.0161983	10.9315	254938	0.0042879	36.4543	336917	0.01082	9.14675	186060	0.00491603	15.3431	326391	0.00470082	65.9756	251887	0.0261925	77.5262	359171	0.0215848	141.156	349066	0.040438	72.6157	267019	0.0271949	115.646	392166	0.029489	203.629	487407	0.041778
K00875	0	0	1.41345e-05	2.3429e-05	0.235209	0.397339	-1.41345e-05	-4.10684e-05	1.27995e-05	0	254938	0	0	336917	0	0	186060	0	0	326391	0	0.160126	251887	6.35707e-05	0	359171	0	0	349066	0	0	267019	0	0	392166	0	0.103506	487407	2.12361e-05
K00876	0.00774328	0.00307909	0.0101132	0.00149802	0.282446	0.444986	-0.00236994	-0.00771751	0.00297762	15.414	254938	0.00604617	28.5001	336917	0.00845909	22.997	186060	0.01236	13.4077	326391	0.00410785	28.7812	251887	0.0114262	30.6283	359171	0.00852751	35.1762	349066	0.0100772	32.5687	267019	0.0121971	41.2222	392166	0.0105114	38.6995	487407	0.00793987
K00878	0.000475135	0.000206428	0.00139727	0.00154643	0.242908	0.404358	-0.000922133	-0.00269643	0.00085216	1.34968	254938	0.000529413	1.09273	336917	0.000324332	1.46628	186060	0.00078807	0.844448	326391	0.000258723	11.5336	251887	0.00457886	5.7593	359171	0.0016035	0.551602	349066	0.000158022	4.10728	267019	0.0015382	0.757279	392166	0.000193102	1.52035	487407	0.000311925
K00879	6.69801e-05	0.000112299	0	0	0.37755	0.490141	6.69801e-05	-0.000139356	0.000273316	0.666493	254938	0.000261433	0.0218577	336917	6.48756e-06	0	186060	0	0	326391	0	0	251887	0	0	359171	0	0	349066	0	0	267019	0	0	392166	0	0	487407	0
K00880	0.000318673	0.000171409	0.000265266	9.86951e-05	0.6467	0.716786	5.34069e-05	-0.000241563	0.000348376	1.21146	254938	0.000475197	0.435974	336917	0.000129401	0.936564	186060	0.000503368	0.54418	326391	0.000166726	0.943733	251887	0.000374665	0.907235	359171	0.000252591	0.98337	349066	0.000281714	0.277951	267019	0.000104094	1.5158	392166	0.00038652	0.935881	487407	0.000192012
K00881	0	0	2.24614e-05	5.02252e-05	0.363217	0.488796	-2.24614e-05	-8.02003e-05	3.52775e-05	0	254938	0	0	336917	0	0	186060	0	0	326391	0	0.339464	251887	0.000134768	0	359171	0	0	349066	0	0	267019	0	0	392166	0	0	487407	0
K00882	0.00115048	0.00015345	0.00264326	0.000503837	0.000649219	0.00873147	-0.00149278	-0.00207614	-0.000909417	3.26406	254938	0.00128033	4.31841	336917	0.00128174	2.10981	186060	0.00113394	2.95676	326391	0.000905894	8.6249	251887	0.00342411	6.31693	359171	0.00175875	9.24651	349066	0.00264893	6.91666	267019	0.00259032	9.71414	392166	0.00247705	14.4291	487407	0.00296038
K00883	0.00207561	0.00056164	0.00628505	0.00160369	0.00118227	0.0124176	-0.00420944	-0.00608287	-0.002336	5.03205	254938	0.00197383	6.89299	336917	0.0020459	5.45035	186060	0.00292936	4.41726	326391	0.00135337	16.0496	251887	0.00637173	17.3057	359171	0.00481822	19.2142	349066	0.00550445	12.4032	267019	0.00464506	36.6991	392166	0.00935806	34.1808	487407	0.00701277
K00884	0.000237821	0.000168055	0.000150015	0.00015511	0.489745	0.581282	8.78055e-05	-0.000204976	0.000380587	0.669794	254938	0.000262728	0.230849	336917	6.85181e-05	0.932921	186060	0.00050141	0.38719	326391	0.000118628	1.18617	251887	0.000470914	0.110431	359171	3.07462e-05	0.262739	349066	7.52691e-05	0.492818	267019	0.000184563	0.509394	392166	0.000129892	0.0424405	487407	8.7074e-06
K00885	8.97842e-06	1.55511e-05	8.35114e-05	0.000113109	0.203221	0.363436	-7.4533e-05	-0.000204302	5.52357e-05	0	254938	0	0	336917	0	0.0668209	186060	3.59137e-05	0	326391	0	0.101231	251887	4.01891e-05	0	359171	0	0.0912413	349066	2.61387e-05	0.0704785	267019	2.63945e-05	1.2986	392166	0.000331135	0.376332	487407	7.7211e-05
K00886	0.003193	0.00230666	0.0288813	0.00857466	0.000669409	0.00887671	-0.0256883	-0.0355703	-0.0158063	4.32262	254938	0.00169555	22.7004	336917	0.00673767	1.28292	186060	0.000689523	11.9109	326391	0.00364926	45.9755	251887	0.0182524	112.325	359171	0.0312734	144.465	349066	0.0413861	67.1916	267019	0.0251636	77.9833	392166	0.0198853	181.936	487407	0.0373272
K00891	0.0429293	0.00582546	0.0604363	0.00818533	0.00819496	0.042765	-0.0175069	-0.0290289	-0.00598496	93.7039	254938	0.0367555	126.396	336917	0.0375153	92.082	186060	0.0494906	156.524	326391	0.0479559	130.159	251887	0.0516734	198.237	359171	0.055193	267.787	349066	0.076715	156.209	267019	0.0585011	251.261	392166	0.06407	275.214	487407	0.056465
K00892	0.000217982	0.000165845	0.000226818	0.000270597	0.955743	0.969218	-8.83605e-06	-0.000364711	0.000347039	0.224534	254938	8.80738e-05	0.840071	336917	0.000249341	0.885989	186060	0.000476185	0.190375	326391	5.83273e-05	2.00268	251887	0.000795069	0.957483	359171	0.000266581	0	349066	0	0.515748	267019	0.00019315	0.328265	392166	8.37058e-05	0.109184	487407	2.2401e-05
K00895	0.000329701	9.94702e-05	0.00115677	0.0003291	0.00160258	0.0149146	-0.000827069	-0.00120798	-0.000446161	1.15988	254938	0.000454965	1.33258	336917	0.000395523	0.483057	186060	0.000259625	0.681153	326391	0.000208692	4.01509	251887	0.001594	5.24861	359171	0.00146131	4.06778	349066	0.00116533	3.33586	267019	0.0012493	2.75719	392166	0.000703069	3.7414	487407	0.000767612
K00899	0.000468035	0.000332046	0.00194615	0.000524955	0.00123895	0.0127697	-0.00147811	-0.00217738	-0.000778845	0.545643	254938	0.000214029	1.30405	336917	0.000387054	1.91949	186060	0.00103166	0.781379	326391	0.0002394	2.92984	251887	0.00116316	6.67838	359171	0.00185939	5.50957	349066	0.00157837	5.80474	267019	0.0021739	8.00487	392166	0.0020412	13.944	487407	0.00286086
K00901	0.0479369	0.009981	0.0213857	0.00539593	0.0126832	0.0563252	0.0265512	0.0093216	0.0437808	116.635	254938	0.0457505	147.877	336917	0.0438913	70.0988	186060	0.0376754	210.295	326391	0.0644304	71.124	251887	0.0282365	101.243	359171	0.028188	48.9292	349066	0.0140172	53.6429	267019	0.0200895	84.1125	392166	0.0214482	79.6166	487407	0.0163347
K00906	0.00706128	0.00392339	0.0075273	0.00181638	0.856391	0.893526	-0.000466024	-0.0073007	0.00636865	15.3609	254938	0.00602532	20.3272	336917	0.00603329	25.0183	186060	0.0134464	8.94348	326391	0.00274011	27.4098	251887	0.0108818	27.7471	359171	0.00772532	27.5113	349066	0.0078814	18.8951	267019	0.00707631	18.6266	392166	0.00474966	33.3842	487407	0.00684934
K00912	0.0166737	0.00689877	0.0417538	0.0119461	0.00552916	0.0335041	-0.0250801	-0.0404505	-0.0097097	34.4521	254938	0.0135139	56.9958	336917	0.0169169	51.1941	186060	0.0275149	28.5566	326391	0.00874919	92.7352	251887	0.0368162	120.394	359171	0.0335199	176.655	349066	0.0506078	87.253	267019	0.0326767	252.852	392166	0.0644759	158.048	487407	0.0324263
K00917	9.00368e-06	9.26694e-06	1.39171e-05	1.44548e-05	0.574396	0.653729	-4.91338e-06	-2.4278e-05	1.44512e-05	0	254938	0	0.0711196	336917	2.11089e-05	0	186060	0	0.0486512	326391	1.49058e-05	0.0670158	251887	2.66055e-05	0.0781824	359171	2.17675e-05	0	349066	0	0.0938023	267019	3.51294e-05	0	392166	0	0	487407	0
K00918	0	0	0.000165679	0.000217045	0.148554	0.302085	-0.000165679	-0.000415194	8.38362e-05	0	254938	0	0	336917	0	0	186060	0	0	326391	0	0.0166354	251887	6.6043e-06	2.02143	359171	0.000562805	0.144793	349066	4.148e-05	0.957258	267019	0.000358498	0.0570133	392166	1.45381e-05	0.0494607	487407	1.01477e-05
K00919	0.0472025	0.00756753	0.0710387	0.00614503	0.00486832	0.0307382	-0.0238362	-0.0368531	-0.0108193	132.444	254938	0.0519516	190.72	336917	0.0566074	69.0915	186060	0.0371341	140.73	326391	0.0431171	158.765	251887	0.0630303	241.627	359171	0.0672734	265.305	349066	0.076004	173.381	267019	0.0649319	299.187	392166	0.0762909	383.599	487407	0.0787019
K00925	0.0511962	0.00884626	0.015161	0.00742591	0.00142935	0.0138884	0.0360352	0.0207822	0.0512883	144.978	254938	0.0568679	152.998	336917	0.0454113	74.6677	186060	0.0401311	203.585	326391	0.0623745	66.338	251887	0.0263364	67.9194	359171	0.0189101	16.4884	349066	0.00472357	54.6719	267019	0.0204749	33.054	392166	0.00842859	58.9384	487407	0.0120922
K00926	0.000907139	0.000449049	0.000829433	0.000307616	0.802403	0.849928	7.77058e-05	-0.000691284	0.000846695	2.63821	254938	0.00103484	2.14801	336917	0.000637549	2.92646	186060	0.00157286	1.25106	326391	0.000383302	2.85585	251887	0.00113378	3.53223	359171	0.000983441	2.72189	349066	0.000779762	3.21511	267019	0.00120408	1.59932	392166	0.000407818	2.2797	487407	0.00046772
K00927	0.0554138	0.00460323	0.0835074	0.00273196	0.000465862	0.00723617	-0.0280936	-0.0360048	-0.0201824	121.524	254938	0.0476681	189.577	336917	0.0562682	108.807	186060	0.0584797	193.351	326391	0.0592391	214.513	251887	0.0851625	288.625	359171	0.0803586	307.489	349066	0.0880889	223.408	267019	0.0836674	327.817	392166	0.0835916	390.779	487407	0.0801751
K00928	0.108193	0.0145917	0.11824	0.0148028	0.382495	0.493366	-0.0100467	-0.035883	0.0157897	254.706	254938	0.0999087	372.043	336917	0.110426	170.669	186060	0.0917282	426.623	326391	0.130709	247.215	251887	0.0981452	397.124	359171	0.110567	455.185	349066	0.130401	280.6	267019	0.105086	490.012	392166	0.12495	683.776	487407	0.140288
K00929	0.000142717	0.000211865	9.88242e-05	0.000114801	0.757062	0.813227	4.38923e-05	-0.000321792	0.000409577	1.29698	254938	0.000508744	0.0656464	336917	1.94844e-05	0.0793307	186060	4.26373e-05	0	326391	0	0.0851794	251887	3.38165e-05	0.0106174	359171	2.95607e-06	0.548369	349066	0.000157096	0.878284	267019	0.000328922	0.0418648	392166	1.06753e-05	0.289907	487407	5.94795e-05
K00930	0.061187	0.00976914	0.0725552	0.00490701	0.134929	0.282988	-0.0113681	-0.0283022	0.00556586	161.717	254938	0.0634339	252.238	336917	0.0748666	109.449	186060	0.0588246	155.437	326391	0.047623	173.917	251887	0.0690457	239.411	359171	0.0666565	255.678	349066	0.0732463	183.072	267019	0.0685615	310.543	392166	0.0791866	383.27	487407	0.0786344
K00931	0.0437869	0.00695728	0.0727411	0.00890829	0.00112471	0.0119266	-0.0289542	-0.0421635	-0.0157449	122.048	254938	0.0478736	173.28	336917	0.0514312	61.2841	186060	0.0329379	140.038	326391	0.0429049	156.47	251887	0.0621193	220.807	359171	0.0614769	295.609	349066	0.0846857	186.094	267019	0.0696932	311.689	392166	0.079479	385.015	487407	0.0789924
K00932	3.07315e-06	5.32285e-06	1.12817e-05	1.80377e-05	0.376506	0.489169	-8.20857e-06	-2.90636e-05	1.26465e-05	0	254938	0	0.0414158	336917	1.22926e-05	0	186060	0	0	326391	0	0.127634	251887	5.06709e-05	0	359171	0	0	349066	0	0	267019	0	0.0385156	392166	9.82126e-06	0.0350841	487407	7.19811e-06
K00936	0.00369984	0.00390081	0.0367988	0.00719504	3.16364e-05	0.00227542	-0.033099	-0.0421703	-0.0240276	1.30154	254938	0.000510533	33.2214	336917	0.00986041	0.32329	186060	0.000173756	13.8868	326391	0.00425466	76.2655	251887	0.0302776	132.725	359171	0.0369531	154.25	349066	0.0441892	104.75	267019	0.0392295	98.1689	392166	0.0250325	219.874	487407	0.0451109
K00937	0.0851058	0.00634173	0.106536	0.011347	0.00908679	0.0456894	-0.0214304	-0.0358717	-0.00698902	206.707	254938	0.0810813	271.741	336917	0.080655	178.64	186060	0.0960124	269.843	326391	0.0826747	234.014	251887	0.0929044	348.355	359171	0.0969886	434.296	349066	0.124416	314.938	267019	0.117946	391.409	392166	0.0998071	522.28	487407	0.107155
K00938	7.15498e-05	9.52261e-05	9.53489e-05	7.92366e-05	0.729673	0.789833	-2.3799e-05	-0.000187878	0.000140279	0.0208917	254938	8.19482e-06	0.788297	336917	0.000233974	0	186060	0	0.143713	326391	4.40308e-05	0.616753	251887	0.000244853	0.478534	359171	0.000133233	0.099319	349066	2.84528e-05	0.218802	267019	8.19424e-05	0.327898	392166	8.36121e-05	0	487407	0
K00939	0.0623583	0.0112627	0.0806629	0.00360236	0.0630983	0.16741	-0.0183047	-0.0383536	0.00174428	128.777	254938	0.0505129	177.71	336917	0.052746	127.212	186060	0.0683715	253.941	326391	0.0778026	190.355	251887	0.0755715	276.903	359171	0.077095	295.34	349066	0.0846085	224.446	267019	0.0840561	328.226	392166	0.0836956	384.812	487407	0.0789509
K00940	0.0591851	0.00347264	0.0682139	0.00307442	0.010801	0.0508322	-0.00902883	-0.0150473	-0.00301034	164.425	254938	0.0644961	185.368	336917	0.0550188	110.923	186060	0.059617	188.029	326391	0.0576084	159.794	251887	0.0634386	251.688	359171	0.0700746	226.569	349066	0.0649072	182.096	267019	0.0681959	280.349	392166	0.0714874	346.935	487407	0.0711798
K00941	0.043672	0.00398429	0.03403	0.0106257	0.110669	0.2479	0.00964194	-0.0028496	0.0221335	128.255	254938	0.0503081	136.008	336917	0.0403683	80.4314	186060	0.0432289	133.111	326391	0.0407825	77.1666	251887	0.0306354	93.1717	359171	0.0259408	114.581	349066	0.0328249	66.6929	267019	0.0249768	222.547	392166	0.0567482	161.108	487407	0.0330541
K00942	0.0512811	0.00675994	0.0698188	0.00512614	0.0091427	0.0458313	-0.0185377	-0.030128	-0.0069475	109.083	254938	0.042788	185.299	336917	0.0549985	112.017	186060	0.0602047	153.839	326391	0.0471332	152.368	251887	0.0604908	245.772	359171	0.0684277	258.31	349066	0.0740002	179.7	267019	0.0672984	297.01	392166	0.0757359	355.613	487407	0.0729601
K00943	0.0392802	0.00332252	0.0980565	0.012172	4.41338e-05	0.00243361	-0.0587763	-0.0728102	-0.0447425	100.876	254938	0.039569	143.801	336917	0.0426815	62.9825	186060	0.0338507	133.884	326391	0.0410195	199.246	251887	0.0791014	362.115	359171	0.10082	418.641	349066	0.119932	249.835	267019	0.0935644	369.023	392166	0.0940988	491.419	487407	0.100823
K00945	0.0174817	0.00648074	0.0474538	0.00341632	0.00173554	0.0156886	-0.0299722	-0.0411749	-0.0187694	32.09	254938	0.0125874	69.493	336917	0.0206262	49.3056	186060	0.0264999	33.3351	326391	0.0102132	108.245	251887	0.0429735	170.278	359171	0.0474086	166.742	349066	0.047768	116.007	267019	0.0434452	202.266	392166	0.0515768	251.262	487407	0.0515508
K00946	0.0507365	0.0046279	0.0572452	0.0047542	0.101874	0.233657	-0.00650875	-0.0147246	0.00170715	146.594	254938	0.0575016	175.328	336917	0.052039	83.764	186060	0.04502	157.925	326391	0.0483853	138.472	251887	0.054974	204.977	359171	0.0570695	220.029	349066	0.0630336	138.799	267019	0.051981	205.507	392166	0.0524032	311.989	487407	0.06401
K00947	6.32699e-05	6.76626e-05	0.000164507	0.000199242	0.334191	0.492285	-0.000101238	-0.000333439	0.000130964	0.0571108	254938	2.24018e-05	0.590989	336917	0.000175411	0	186060	0	0.180386	326391	5.52669e-05	1.42533	251887	0.00056586	0.967048	359171	0.000269244	0.0733044	349066	2.10001e-05	0.199261	267019	7.46242e-05	0.15635	392166	3.98683e-05	0.0801651	487407	1.64473e-05
K00948	0.0591847	0.00455479	0.0976894	0.00320146	6.766e-05	0.00279816	-0.0385047	-0.0463043	-0.030705	134.298	254938	0.0526786	210.425	336917	0.0624561	119.67	186060	0.0643179	186.977	326391	0.0572863	237.179	251887	0.094161	344.768	359171	0.09599	338.634	349066	0.0970113	260.81	267019	0.0976748	379.994	392166	0.0968963	508.867	487407	0.104403
K00949	0.00272898	0.00108058	0.0111108	0.00256328	0.000296689	0.00554574	-0.00838177	-0.01144	-0.00532355	4.09429	254938	0.00160599	13.35	336917	0.0039624	6.77974	186060	0.00364385	5.5607	326391	0.00170369	27.5535	251887	0.0109388	38.9277	359171	0.0108382	33.2854	349066	0.00953556	41.0792	267019	0.0153844	28.0492	392166	0.00715239	62.4622	487407	0.0128152
K00950	0.0404864	0.00104856	0.0488898	0.0050708	0.0127375	0.0563394	-0.00840336	-0.0142234	-0.00258336	102.17	254938	0.0400763	131.856	336917	0.0391361	78.1844	186060	0.0420212	132.881	326391	0.0407121	114.789	251887	0.0455715	181.872	359171	0.0506365	200.66	349066	0.0574847	125.538	267019	0.0470146	201.16	392166	0.0512945	201.479	487407	0.041337
K00951	0.0753444	0.00743474	0.0890413	0.00930348	0.0538395	0.149813	-0.0136969	-0.0276871	0.000293311	205.809	254938	0.0807288	223.847	336917	0.0664399	129.875	186060	0.069803	275.493	326391	0.0844059	210.772	251887	0.083677	317.987	359171	0.0885336	270.634	349066	0.0775308	255.049	267019	0.0955172	326.173	392166	0.0831723	515.759	487407	0.105817
K00952	0.000327295	0.000318523	0.00275449	0.00247947	0.0804197	0.197674	-0.0024272	-0.00527223	0.000417837	0.171708	254938	6.73526e-05	2.89195	336917	0.000858358	0.173134	186060	9.30532e-05	0.947896	326391	0.000290417	2.35685	251887	0.000935676	5.96325	359171	0.00166028	28.2436	349066	0.00809118	4.37804	267019	0.0016396	11.9579	392166	0.00304919	5.6102	487407	0.00115103
K00954	0.045049	0.0070403	0.0666109	0.00472769	0.0064193	0.03684	-0.0215619	-0.0336205	-0.00950334	92.0677	254938	0.0361137	140.903	336917	0.0418213	102.809	186060	0.0552558	153.42	326391	0.047005	152.952	251887	0.0607223	236.578	359171	0.0658677	241.903	349066	0.0693001	162.756	267019	0.0609531	290.258	392166	0.0740142	335.375	487407	0.0688079
K00955	0.0146033	0.0043312	0.0531075	0.0116615	0.000297489	0.00554503	-0.0385042	-0.0522001	-0.0248084	24.8354	254938	0.00974172	66.2202	336917	0.0196547	33.6855	186060	0.0181047	35.616	326391	0.0109121	121.44	251887	0.0482122	201.993	359171	0.0562387	240.316	349066	0.0688453	161.77	267019	0.0605838	122.492	392166	0.0312347	260.912	487407	0.0535305
K00956	0.00616428	0.0024379	0.0128676	0.00182812	0.0091024	0.0457332	-0.00670328	-0.0108818	-0.00252475	14.0441	254938	0.00550882	21.8652	336917	0.00648979	18.1109	186060	0.00973391	9.54563	326391	0.0029246	40.366	251887	0.0160254	39.8297	359171	0.0110893	50.1183	349066	0.0143578	32.6662	267019	0.0122337	49.7936	392166	0.0126971	52.65	487407	0.0108021
K00957	0.0259587	0.0111659	0.0548321	0.00759555	0.0122215	0.0553145	-0.0288734	-0.0479958	-0.00975109	49.4891	254938	0.0194122	90.6206	336917	0.026897	81.0892	186060	0.0435824	45.509	326391	0.0139431	148.513	251887	0.0589602	213.99	359171	0.0595788	206.199	349066	0.0590717	162.465	267019	0.0608439	154.402	392166	0.0393715	249.389	487407	0.0511665
K00958	0.0319999	0.00887643	0.0101089	0.00378934	0.01833	0.0703535	0.021891	0.00634971	0.0374323	92.1563	254938	0.0361485	134.558	336917	0.0399381	31.5548	186060	0.0169595	114.086	326391	0.0349537	31.776	251887	0.0126152	49.1823	359171	0.0136933	15.7159	349066	0.00450225	35.7963	267019	0.0134059	20.6053	392166	0.00525423	54.5051	487407	0.0111827
K00962	0.113783	0.0106353	0.138027	0.0111943	0.0198133	0.0740704	-0.0242439	-0.0432279	-0.00525984	316.173	254938	0.12402	403.665	336917	0.119811	214.175	186060	0.115111	313.953	326391	0.0961891	318.982	251887	0.126637	451.171	359171	0.125614	499.061	349066	0.14297	347.859	267019	0.130275	608.536	392166	0.155173	718.875	487407	0.14749
K00963	0.0195051	0.00839671	0.0387636	0.0064824	0.0182727	0.0702151	-0.0192585	-0.0336643	-0.00485279	44.1337	254938	0.0173115	59.0683	336917	0.017532	61.5695	186060	0.0330913	32.9179	326391	0.0100854	112.461	251887	0.0446472	121.035	359171	0.0336986	113.165	349066	0.0324193	110.011	267019	0.0411995	190.992	392166	0.0487019	155.556	487407	0.031915
K00965	0.0075504	0.00352676	0.0425487	0.0117712	0.000644334	0.00868341	-0.0349983	-0.0486171	-0.0213795	10.8761	254938	0.00426616	45.3994	336917	0.0134749	10.781	186060	0.00579436	21.7577	326391	0.00666613	87.0246	251887	0.0345491	127.703	359171	0.0355551	201.593	349066	0.057752	152.92	267019	0.0572694	102.601	392166	0.0261626	214.478	487407	0.0440039
K00966	0.0549358	0.0240408	0.0480197	0.00830263	0.659297	0.728551	0.00691617	-0.0357066	0.049539	114.047	254938	0.044735	99.8303	336917	0.0296305	94.9705	186060	0.0510431	307.9	326391	0.0943347	93.7417	251887	0.0372157	182.91	359171	0.0509257	181.69	349066	0.0520502	162.026	267019	0.0606797	147.341	392166	0.0375712	242.122	487407	0.0496755
K00969	0.0494523	0.00245466	0.0670856	0.00578177	0.000459143	0.00714858	-0.0176333	-0.0245389	-0.0107277	125.57	254938	0.0492551	174.161	336917	0.0516924	84.6924	186060	0.0455189	167.578	326391	0.0513426	146.171	251887	0.0580305	227.769	359171	0.0634151	252.958	349066	0.0724671	172.325	267019	0.0645366	295.106	392166	0.0752503	335.403	487407	0.0688137
K00970	0.0186716	0.00632216	0.0846352	0.0112563	5.61669e-06	0.00168935	-0.0659636	-0.0803122	-0.0516149	30.1869	254938	0.0118409	82.3243	336917	0.0244346	47.4597	186060	0.0255078	42.1149	326391	0.0129032	182.855	251887	0.0725941	264.504	359171	0.073643	367.728	349066	0.105346	213.997	267019	0.0801429	332.249	392166	0.0847215	445.312	487407	0.0913634
K00971	0.0431049	0.00724591	0.0253234	0.00359228	0.0174102	0.0680468	0.0177815	0.00521153	0.0303514	121.175	254938	0.047531	168.46	336917	0.0500005	57.9907	186060	0.0311678	142.699	326391	0.0437202	59.9615	251887	0.0238049	115.407	359171	0.0321316	89.656	349066	0.0256845	68.5705	267019	0.02568	78.5584	392166	0.0200319	119.939	487407	0.0246076
K00972	0.0016038	0.000844183	0.0042448	0.00234072	0.0567617	0.154883	-0.002641	-0.00538236	0.000100363	2.31981	254938	0.000909949	10.2579	336917	0.00304464	2.44558	186060	0.00131441	3.7411	326391	0.0011462	19.1536	251887	0.00760404	22.8454	359171	0.0063606	6.09127	349066	0.00174502	14.8177	267019	0.00554931	8.08508	392166	0.00206165	10.4702	487407	0.00214815
K00973	0.0746043	0.00464857	0.0751819	0.00425484	0.86654	0.901273	-0.000577526	-0.00866698	0.00751193	170.779	254938	0.0669884	252.883	336917	0.075058	147.584	186060	0.0793211	251.484	326391	0.0770499	186.129	251887	0.0738937	293.803	359171	0.0818003	276.565	349066	0.0792298	191.052	267019	0.07155	272.112	392166	0.069387	366.678	487407	0.0752304
K00974	0.0778874	0.0125447	0.0265057	0.00477945	0.00379224	0.0261661	0.0513817	0.029265	0.0734984	239.257	254938	0.093849	232.126	336917	0.0688969	116.83	186060	0.0627919	280.734	326391	0.0860117	71.8775	251887	0.0285356	116.056	359171	0.0323122	58.8391	349066	0.0168561	77.2585	267019	0.0289337	103.182	392166	0.0263109	127.143	487407	0.0260856
K00975	0.0391644	0.00578034	0.0401657	0.00561602	0.818303	0.86304	-0.00100129	-0.0111526	0.00915002	102.101	254938	0.0400494	141.353	336917	0.041955	55.1386	186060	0.0296349	146.936	326391	0.0450183	100.914	251887	0.0400631	159.893	359171	0.0445171	137.597	349066	0.0394185	116.261	267019	0.0435403	111.848	392166	0.0285207	219.013	487407	0.0449343
K00978	0.0502867	0.00499219	0.0367465	0.00547643	0.00948001	0.046953	0.0135401	0.00453636	0.0225439	135.724	254938	0.0532381	181.535	336917	0.0538812	77.5728	186060	0.0416925	170.817	326391	0.052335	73.9476	251887	0.0293574	149.112	359171	0.0415157	122.104	349066	0.0349802	123.054	267019	0.0460845	133.948	392166	0.034156	167.597	487407	0.0343854
K00979	0.0180206	0.00572019	0.0567471	0.00641902	5.24043e-05	0.00249467	-0.0387265	-0.0491082	-0.0283449	38.8051	254938	0.0152214	70.4986	336917	0.0209246	47.516	186060	0.0255381	33.9388	326391	0.0103982	121.161	251887	0.0481012	180.309	359171	0.0502013	196.176	349066	0.0562001	154.486	267019	0.0578559	263.961	392166	0.0673084	296.42	487407	0.0608156
K00980	0.00241095	0.00189412	0.00989745	0.00743696	0.0761564	0.190377	-0.0074865	-0.0160457	0.00107268	2.8264	254938	0.00110866	17.4419	336917	0.00517691	0.514952	186060	0.000276767	10.0576	326391	0.00308145	10.5062	251887	0.00417099	30.3234	359171	0.0084426	82.2248	349066	0.0235556	10.9917	267019	0.00411644	61.7411	392166	0.0157436	16.3545	487407	0.00335541
K00981	0.0573978	0.00633986	0.0678471	0.00562612	0.0587974	0.158542	-0.0104493	-0.02144	0.0005413	151.288	254938	0.0593429	191.557	336917	0.0568558	121.906	186060	0.06552	156.252	326391	0.0478727	163.608	251887	0.0649529	237.52	359171	0.06613	277.415	349066	0.0794735	170.51	267019	0.0638567	273.42	392166	0.0697205	306.819	487407	0.0629493
K00982	0.0180923	0.00781924	0.0312464	0.0056127	0.0528185	0.147718	-0.0131542	-0.0265456	0.000237276	35.7278	254938	0.0140143	57.0716	336917	0.0169394	57.7263	186060	0.0310257	33.911	326391	0.0103897	102.417	251887	0.0406599	94.1257	359171	0.0262064	126.205	349066	0.0361549	73.9747	267019	0.0277039	98.3111	392166	0.0250688	154.433	487407	0.0316845
K00983	0	0	8.19709e-05	5.51122e-05	0.0208748	0.0769089	-8.19709e-05	-0.000145328	-1.8614e-05	0	254938	0	0	336917	0	0	186060	0	0	326391	0	0.352357	251887	0.000139887	0.166185	359171	4.6269e-05	0.406675	349066	0.000116504	0.0113378	267019	4.24608e-06	0.145279	392166	3.70453e-05	0.72075	487407	0.000147874
K00984	4.01623e-05	2.19331e-05	0.000301255	0.000390748	0.195765	0.355385	-0.000261093	-0.000710072	0.000187886	0.0652613	254938	2.55989e-05	0.254303	336917	7.54795e-05	0.0761992	186060	4.09542e-05	0.0607633	326391	1.86167e-05	2.87365	251887	0.00114085	0.609829	359171	0.000169788	0.192839	349066	5.52442e-05	0.936807	267019	0.000350839	0.183296	392166	4.67394e-05	0.214813	487407	4.40726e-05
K00986	0.294438	0.0975602	0.0163969	0.0250989	0.0140464	0.0601586	0.278041	0.102685	0.453398	755.212	254938	0.296233	903.854	336917	0.268272	317.137	186060	0.170449	1445.26	326391	0.442799	12.1245	251887	0.00481345	253.892	359171	0.0706885	3.0746	349066	0.000880807	51.2303	267019	0.019186	5.58784	392166	0.00142487	6.76318	487407	0.00138758
K00988	0.000148606	0.000184726	0.00415288	0.0024049	0.0134493	0.0583183	-0.00400428	-0.00676652	-0.00124203	1.18231	254938	0.000463763	0.303234	336917	9.00026e-05	0	186060	0	0.13271	326391	4.06597e-05	10.9457	251887	0.00434548	15.9282	359171	0.00443472	2.64713	349066	0.000758345	20.113	267019	0.0075324	5.96717	392166	0.00152159	30.8273	487407	0.00632476
K00989	0.0165561	0.00531544	0.0612647	0.00622439	1.18108e-05	0.00181748	-0.0447086	-0.0544812	-0.0349361	33.3352	254938	0.0130758	62.3164	336917	0.0184961	45.1246	186060	0.0242528	33.9439	326391	0.0103998	136.598	251887	0.0542298	195.957	359171	0.054558	233.684	349066	0.0669453	150.996	267019	0.0565486	269.086	392166	0.0686152	325.058	487407	0.0666912
K00990	0.0241787	0.00901509	0.0431852	0.00761854	0.0248999	0.0865352	-0.0190064	-0.0345593	-0.00345362	78.6799	254938	0.0308623	71.8393	336917	0.0213226	62.8405	186060	0.0337744	35.1052	326391	0.0107556	122.904	251887	0.0487934	122.474	359171	0.0340991	118.608	349066	0.0339787	110.357	267019	0.0413293	180.257	392166	0.0459646	267.81	487407	0.0549459
K00991	0.0358971	0.0060278	0.0381892	0.00232424	0.566391	0.646731	-0.00229213	-0.0129118	0.00832749	84.2204	254938	0.0330356	113.772	336917	0.0337685	57.0101	186060	0.0306408	150.608	326391	0.0461435	93.6763	251887	0.0371898	135.292	359171	0.0376678	125.001	349066	0.03581	95.5993	267019	0.0358024	161.683	392166	0.0412283	201.967	487407	0.0414371
K00992	0.00877138	0.0046541	0.0231685	0.00792337	0.0119296	0.0544026	-0.0143971	-0.0246528	-0.00414148	22.2912	254938	0.00874376	20.7416	336917	0.00615628	30.2714	186060	0.0162698	12.7805	326391	0.00391571	55.6757	251887	0.0221034	54.3631	359171	0.0151357	86.039	349066	0.0246483	43.048	267019	0.0161217	153.762	392166	0.0392085	106.222	487407	0.0217934
K00995	0.0524343	0.00629472	0.067792	0.00500393	0.0143053	0.0608733	-0.0153577	-0.0261718	-0.00454357	150.573	254938	0.0590625	179.955	336917	0.0534123	78.3765	186060	0.0421244	179.966	326391	0.0551381	167.841	251887	0.0666332	256.979	359171	0.0715479	226.847	349066	0.0649866	177.174	267019	0.0663526	238.272	392166	0.0607581	372.737	487407	0.0764735
K00996	4.3024e-06	7.45198e-06	5.73668e-05	4.7619e-05	0.0548108	0.150867	-5.30644e-05	-0.000107687	1.55865e-06	0	254938	0	0.0579821	336917	1.72096e-05	0	186060	0	0	326391	0	0.22396	251887	8.89127e-05	0	359171	0	0.38937	349066	0.000111546	0	267019	0	0.425202	392166	0.000108424	0.172142	487407	3.53179e-05
K00997	0.0122274	0.00447247	0.0339305	0.00591031	0.000456332	0.00712158	-0.0217031	-0.0303061	-0.0131001	26.9863	254938	0.0105854	41.3282	336917	0.0122666	35.713	186060	0.0191944	22.4005	326391	0.00686308	92.8872	251887	0.0368765	102.987	359171	0.0286734	112.067	349066	0.0321046	81.9284	267019	0.0306826	179.419	392166	0.0457507	143.76	487407	0.0294948
K00998	0.000111448	6.89275e-05	0.000195946	0.000187135	0.39249	0.493465	-8.44978e-05	-0.000304098	0.000135102	0.547655	254938	0.000214819	0.448734	336917	0.000133188	0.0851638	186060	4.57723e-05	0.169764	326391	5.20124e-05	1.38848	251887	0.00055123	0.402865	359171	0.000112165	0.215921	349066	6.18567e-05	0.883876	267019	0.000331016	0.0695453	392166	1.77336e-05	0.495561	487407	0.000101673
K01000	0.059042	0.00384306	0.0782824	0.00523818	0.000393639	0.00643138	-0.0192404	-0.0267341	-0.0117466	152.36	254938	0.0597635	209.991	336917	0.0623271	114.419	186060	0.0614961	171.621	326391	0.0525813	179.617	251887	0.0713087	271.276	359171	0.0755285	303.128	349066	0.0868395	198.928	267019	0.0744995	308.572	392166	0.0786841	403.739	487407	0.082834
K01001	0	0	5.75156e-06	1.28609e-05	0.363217	0.487903	-5.75156e-06	-2.05364e-05	9.0333e-06	0	254938	0	0	336917	0	0	186060	0	0	326391	0	0	251887	0	0	359171	0	0.120461	349066	3.45094e-05	0	267019	0	0	392166	0	0	487407	0
K01002	0.000298569	8.43841e-05	0.000399735	0.000425349	0.625979	0.698265	-0.000101166	-0.000589245	0.000386913	0.809139	254938	0.000317386	0.527188	336917	0.000156474	0.645985	186060	0.000347193	1.21817	326391	0.000373224	3.2022	251887	0.00127128	2.06519	359171	0.000574988	0.379989	349066	0.000108859	0.675741	267019	0.000253068	0.537069	392166	0.000136949	0.25961	487407	5.32635e-05
K01003	0.000715005	0.000534467	0.00126273	0.000699779	0.249938	0.411096	-0.000547728	-0.00157178	0.000476321	1.80573	254938	0.000708299	0.229582	336917	6.81421e-05	2.87843	186060	0.00154705	1.75119	326391	0.000536531	3.04161	251887	0.00120753	8.62633	359171	0.00240173	3.35103	349066	0.000959997	5.2026	267019	0.0019484	2.12694	392166	0.000542358	2.51686	487407	0.000516378
K01004	0.00113927	0.000421305	0.00423101	0.000908224	0.000228001	0.00480472	-0.00309174	-0.00419356	-0.00198992	2.18457	254938	0.000856902	5.83887	336917	0.00173303	2.45992	186060	0.00132212	2.10531	326391	0.000645027	10.7854	251887	0.00428186	12.296	359171	0.00342343	15.2932	349066	0.00438117	7.39995	267019	0.00277132	20.8675	392166	0.00532108	25.3803	487407	0.00520721
K01006	0.030025	0.0118143	0.0794215	0.0104746	0.00116822	0.0123091	-0.0493965	-0.0698754	-0.0289176	64.9881	254938	0.0254917	110.09	336917	0.0326757	87.8746	186060	0.0472293	47.9907	326391	0.0147034	175.842	251887	0.0698099	240.222	359171	0.0668824	291.043	349066	0.0833776	198.521	267019	0.074347	384.34	392166	0.0980046	409.947	487407	0.0841077
K01007	0.213147	0.0590418	0.0311298	0.00908701	0.0121912	0.055215	0.182017	0.0744592	0.289575	621.648	254938	0.243843	597.096	336917	0.177223	259.151	186060	0.139284	953.837	326391	0.292237	111.42	251887	0.044234	144.98	359171	0.0403651	70.2264	349066	0.0201184	89.2611	267019	0.0334287	107.464	392166	0.0274027	103.477	487407	0.0212301
K01008	0.0191282	0.00657355	0.0330712	0.00478127	0.0245967	0.0859326	-0.013943	-0.0252028	-0.00268312	52.2444	254938	0.020493	84.976	336917	0.0252216	42.1995	186060	0.0226807	26.495	326391	0.00811757	89.6256	251887	0.0355816	122.053	359171	0.0339818	93.8373	349066	0.0268824	90.2191	267019	0.0337875	107.539	392166	0.0274219	198.726	487407	0.040772
K01009	0	0	4.51136e-05	0.000100877	0.363217	0.487804	-4.51136e-05	-0.000161082	7.08546e-05	0	254938	0	0	336917	0	0	186060	0	0	326391	0	0	251887	0	0.97221	359171	0.000270682	0	349066	0	0	267019	0	0	392166	0	0	487407	0
K01011	0.0892048	0.0171185	0.0570857	0.00838273	0.0400525	0.121128	0.0321191	0.00240039	0.0618377	205.064	254938	0.0804369	226.582	336917	0.0672515	178.906	186060	0.0961553	368.742	326391	0.112975	105.381	251887	0.0418366	198.082	359171	0.0551498	231.382	349066	0.0662859	148.795	267019	0.0557246	262.793	392166	0.0670107	275.418	487407	0.0565067
K01012	0.0403116	0.00782592	0.0252646	0.00495072	0.0351321	0.110018	0.015047	0.00162671	0.0284673	130.867	254938	0.0513327	138.473	336917	0.0411001	54.4248	186060	0.0292513	129.127	326391	0.0395621	86.3902	251887	0.0342972	96.8595	359171	0.0269675	82.5974	349066	0.0236624	70.4237	267019	0.026374	85.9625	392166	0.0219199	89.5191	487407	0.0183664
K01014	0.000198215	7.63933e-05	0.000650291	0.000690303	0.204632	0.364677	-0.000452076	-0.00124441	0.000340256	0.608512	254938	0.00023869	1.01871	336917	0.000302363	0.260594	186060	0.000140059	0.364733	326391	0.000111747	4.26556	251887	0.00169344	5.55963	359171	0.00154791	0.967586	349066	0.000277193	0.161345	267019	6.04244e-05	0.614716	392166	0.000156749	0.809247	487407	0.000166031
K01023	0.000609353	0.000222002	0.00122052	0.00167278	0.45534	0.550217	-0.000611164	-0.00253045	0.00130813	0.90096	254938	0.000353403	1.98821	336917	0.000590117	1.79184	186060	0.000963044	1.73265	326391	0.00053085	4.87588	251887	0.00193574	16.7756	359171	0.00467065	0.870092	349066	0.000249263	0.387229	267019	0.000145019	1.11276	392166	0.000283748	0.188575	487407	3.86895e-05
K01026	0.00692823	0.00374724	0.00279265	0.00158765	0.150218	0.304253	0.00413558	-0.00242836	0.0106995	15.4732	254938	0.0060694	23.4661	336917	0.00696493	23.4205	186060	0.0125876	6.82462	326391	0.00209093	14.3551	251887	0.005699	10.8079	359171	0.00300911	2.53397	349066	0.000725927	9.44386	267019	0.00353677	6.23079	392166	0.00158882	10.7046	487407	0.00219624
K01027	0.000233577	0.000256647	0.000171252	0.000152599	0.720598	0.781416	6.23253e-05	-0.00037872	0.000503371	0.136857	254938	5.36823e-05	0.160591	336917	4.76647e-05	1.2486	186060	0.000671077	0.528381	326391	0.000161886	0.152874	251887	6.06914e-05	0.453951	359171	0.000126389	0.0392712	349066	1.12504e-05	0.545178	267019	0.000204172	1.89849	392166	0.000484105	0.686783	487407	0.000140905
K01028	0.0165073	0.0080561	0.0210218	0.00191285	0.406111	0.505976	-0.00451449	-0.0190366	0.0100076	43.4844	254938	0.0170568	40.1589	336917	0.0119195	54.4273	186060	0.0292526	25.4597	326391	0.00780038	59.5343	251887	0.0236353	80.517	359171	0.0224175	76.9528	349066	0.0220453	50.7494	267019	0.0190059	71.3268	392166	0.0181879	101.571	487407	0.0208391
K01029	0.0172904	0.00954564	0.0205168	0.00167466	0.601203	0.676673	-0.00322639	-0.0205741	0.0141213	39.7257	254938	0.0155825	41.3324	336917	0.0122678	61.7333	186060	0.0331793	26.5421	326391	0.00813199	57.8452	251887	0.0229647	71.9373	359171	0.0200287	76.8115	349066	0.0220048	48.9984	267019	0.0183502	73.2521	392166	0.0186789	102.713	487407	0.0210734
K01031	0.00256412	0.000645149	0.00800864	0.00187478	0.000670227	0.00886978	-0.00544452	-0.00763159	-0.00325744	8.06323	254938	0.00316282	6.47447	336917	0.00192168	6.05458	186060	0.00325411	6.2598	326391	0.00191788	28.1134	251887	0.0111611	35.1594	359171	0.00978905	20.572	349066	0.00589344	17.5663	267019	0.00657868	30.6452	392166	0.00781434	33.2178	487407	0.00681521
K01032	0.00245836	0.000734773	0.007243	0.001878	0.00135984	0.01339	-0.00478464	-0.00700286	-0.00256641	7.66778	254938	0.0030077	5.55848	336917	0.00164981	6.23851	186060	0.00335297	5.95004	326391	0.00182298	26.0391	251887	0.0103376	33.0263	359171	0.00919516	21.4852	349066	0.00615504	16.9845	267019	0.00636078	25.2522	392166	0.00643915	24.2253	487407	0.00497023
K01034	0.000473312	0.000294678	0.000563692	0.000395582	0.722695	0.783561	-9.03802e-05	-0.000661083	0.000480323	1.99413	254938	0.000782201	0.0441042	336917	1.30905e-05	1.24421	186060	0.000668716	1.401	326391	0.000429239	1.96482	251887	0.000780039	3.00467	359171	0.000836557	2.04227	349066	0.000585066	2.90853	267019	0.00108926	0.357771	392166	9.12296e-05	0	487407	0
K01035	0.000505183	0.000304958	0.000594765	0.000438293	0.742796	0.800894	-8.95827e-05	-0.000699479	0.000520313	2.23523	254938	0.000876772	0.201011	336917	5.96619e-05	1.24662	186060	0.000670009	1.3522	326391	0.000414288	2.13295	251887	0.000846789	3.68483	359171	0.00102593	1.72792	349066	0.000495012	2.99	267019	0.00111977	0.318019	392166	8.1093e-05	0	487407	0
K01039	0.00193505	0.000396036	0.0034128	0.000774696	0.00766761	0.0406869	-0.00147774	-0.00243863	-0.000516855	5.47537	254938	0.00214772	5.77532	336917	0.00171417	4.5688	186060	0.00245556	4.64379	326391	0.00142277	9.79677	251887	0.00388935	15.8665	359171	0.00441753	8.93657	349066	0.00256013	10.9962	267019	0.00411812	12.1551	392166	0.00309947	11.6597	487407	0.00239218
K01040	0.00179678	0.000563984	0.00291361	0.000859178	0.0576663	0.156641	-0.00111683	-0.00227984	4.61849e-05	5.46605	254938	0.00214407	4.18501	336917	0.00124215	4.72923	186060	0.00254178	4.10973	326391	0.00125914	8.9068	251887	0.00353603	12.0885	359171	0.00336567	9.07292	349066	0.0025992	11.1058	267019	0.0041592	8.65603	392166	0.00220724	7.8685	487407	0.00161436
K01042	0.00533572	0.00159597	0.0140006	0.00410363	0.00383007	0.0263173	-0.00866487	-0.0135085	-0.00382123	12.7385	254938	0.00499669	18.1255	336917	0.0053798	14.3683	186060	0.00772239	10.5881	326391	0.00324399	49.7399	251887	0.0197469	60.0364	359171	0.0167153	31.0579	349066	0.00889742	46.4018	267019	0.0173777	39.696	392166	0.0101223	54.3166	487407	0.011144
K01046	0.0282685	0.00839951	0.00960386	0.00484585	0.0225459	0.0810793	0.0186647	0.00421161	0.0331178	91.3509	254938	0.0358325	78.7307	336917	0.023368	31.6325	186060	0.0170013	120.348	326391	0.0368724	44.0003	251887	0.0174682	44.2089	359171	0.0123086	6.83895	349066	0.00195921	24.4911	267019	0.00917203	24.0083	392166	0.00612198	51.6317	487407	0.0105931
K01048	0.00366209	0.00229307	0.00203752	0.000668657	0.30999	0.469814	0.00162458	-0.00247551	0.00572466	8.48307	254938	0.0033275	8.33152	336917	0.00247287	13.8664	186060	0.00745264	4.5543	326391	0.00139535	7.99115	251887	0.00317251	4.01751	359171	0.00111855	5.55324	349066	0.00159088	6.83215	267019	0.00255868	6.8902	392166	0.00175696	9.88222	487407	0.00202751
K01051	7.8541e-05	2.50434e-05	0.00111716	0.000542827	0.00780861	0.0412696	-0.00103862	-0.00166243	-0.000414797	0.303711	254938	0.000119131	0.206787	336917	6.13762e-05	0.101854	186060	5.47428e-05	0.257568	326391	7.8914e-05	2.43051	251887	0.000964919	2.40268	359171	0.000668953	6.36254	349066	0.00182273	0.734996	267019	0.00027526	5.11409	392166	0.00130406	8.12515	487407	0.00166701
K01053	0.0176747	0.00525458	0.0385665	0.0110262	0.0074018	0.0396902	-0.0208919	-0.0343433	-0.00744049	41.1653	254938	0.0161471	65.8853	336917	0.0195553	46.0067	186060	0.0247268	33.5181	326391	0.0102693	123.489	251887	0.0490255	145.207	359171	0.0404284	77.5632	349066	0.0222202	146.6	267019	0.0549023	119.889	392166	0.0305711	166.945	487407	0.0342517
K01055	0.00244485	0.00137307	0.00671346	0.00196025	0.00714419	0.0387484	-0.00426861	-0.00700553	-0.00153169	5.11588	254938	0.00200671	7.33184	336917	0.00217616	8.69407	186060	0.00467273	3.01517	326391	0.000923789	24.0749	251887	0.00955782	29.8979	359171	0.00832413	23.7164	349066	0.00679423	18.9784	267019	0.0071075	17.3252	392166	0.00441783	19.8824	487407	0.00407922
K01056	0.050707	0.00899633	0.0733265	0.00305206	0.0187986	0.0715296	-0.0226195	-0.0385848	-0.00665416	101.72	254938	0.0399	159.549	336917	0.0473555	94.6612	186060	0.0508768	211.161	326391	0.0646957	176.279	251887	0.0699834	253.286	359171	0.0705196	273.037	349066	0.0782193	204.562	267019	0.0766094	284.31	392166	0.0724974	351.567	487407	0.0721299
K01057	0.0415452	0.00358856	0.0239153	0.00341498	0.000453109	0.00712166	0.0176299	0.0113495	0.0239104	112.771	254938	0.0442344	147.66	336917	0.0438269	65.8739	186060	0.0354047	139.417	326391	0.0427147	48.4861	251887	0.0192491	96.3851	359171	0.0268354	72.8365	349066	0.0208661	76.8817	267019	0.0287926	86.5115	392166	0.0220599	125.207	487407	0.0256883
K01058	0.000654759	0.000369386	0.00121137	0.0015426	0.470478	0.564181	-0.000556612	-0.00232993	0.0012167	1.48123	254938	0.000581016	2.0992	336917	0.000623062	2.27754	186060	0.00122409	0.622963	326391	0.000190864	11.4636	251887	0.00455108	0.754097	359171	0.000209955	0.190925	349066	5.46958e-05	3.02128	267019	0.00113148	3.73359	392166	0.000952043	1.79838	487407	0.000368969
K01060	0.000364339	0.000163916	0.00169865	0.000605261	0.00328312	0.0241115	-0.00133431	-0.00203199	-0.000636637	0.782571	254938	0.000306965	2.17488	336917	0.000645525	0.48075	186060	0.000258385	0.804496	326391	0.000246482	2.84063	251887	0.00112774	7.29692	359171	0.0020316	4.27987	349066	0.00122609	4.38089	267019	0.00164067	11.2555	392166	0.00287008	6.31557	487407	0.00129575
K01061	0.0607412	0.0154999	0.0510916	0.00629633	0.367715	0.481911	0.00964962	-0.0175717	0.036871	148.135	254938	0.0581062	161.275	336917	0.0478678	161.448	186060	0.086772	163.91	326391	0.0502189	155.291	251887	0.0616512	190.938	359171	0.0531607	153.886	349066	0.0440851	148.394	267019	0.0555742	184.309	392166	0.0469978	219.726	487407	0.0450806
K01066	0.0100005	0.00403695	0.029449	0.00295106	0.000823053	0.00979522	-0.0194485	-0.026364	-0.0125331	20.0556	254938	0.00786686	31.7791	336917	0.00943233	31.0239	186060	0.0166741	19.6772	326391	0.00602871	80.4368	251887	0.0319337	90.9618	359171	0.0253255	104.733	349066	0.0300037	83.9043	267019	0.0314226	100.026	392166	0.025506	158.421	487407	0.0325027
K01069	0.0666276	0.00510984	0.0756491	0.00511161	0.0500133	0.142033	-0.0090215	-0.0180437	7.08462e-07	163.363	254938	0.0640795	216.625	336917	0.0642963	116.694	186060	0.0627186	246.151	326391	0.0754159	178.959	251887	0.0710472	280.724	359171	0.0781587	280.288	349066	0.0802965	178.305	267019	0.066776	317.381	392166	0.0809302	373.772	487407	0.0766858
K01070	0.00289836	0.00120056	0.006822	0.00350944	0.0576223	0.156586	-0.00392364	-0.00801584	0.000168566	6.62968	254938	0.00260051	7.83706	336917	0.00232611	9.13534	186060	0.0049099	5.73447	326391	0.00175693	34.251	251887	0.0135977	28.8544	359171	0.00803361	9.4377	349066	0.0027037	14.333	267019	0.00536779	16.1181	392166	0.00411001	34.6991	487407	0.00711912
K01071	0	0	1.16262e-05	2.59969e-05	0.363217	0.5046	-1.16262e-05	-4.15122e-05	1.82598e-05	0	254938	0	0	336917	0	0	186060	0	0	326391	0	0	251887	0	0	359171	0	0	349066	0	0.186264	267019	6.9757e-05	0	392166	0	0	487407	0
K01075	0.00587538	0.00394556	0.00406827	0.000680132	0.487254	0.578948	0.00180711	-0.00536589	0.00898011	10.4799	254938	0.00411077	15.1587	336917	0.00449925	23.3708	186060	0.0125609	7.60677	326391	0.00233057	12.3452	251887	0.0049011	12.2689	359171	0.00341589	17.6204	349066	0.00504787	10.0452	267019	0.00376196	15.6342	392166	0.00398663	16.0657	487407	0.00329615
K01076	0	0	5.46649e-05	9.04705e-05	0.234581	0.397089	-5.46649e-05	-0.00015867	4.93399e-05	0	254938	0	0	336917	0	0	186060	0	0	326391	0	0	251887	0	0.296673	359171	8.25993e-05	0	349066	0	0	267019	0	0	392166	0	1.19605	487407	0.00024539
K01077	0.00610173	0.00218209	0.0178886	0.00410264	0.000762854	0.00941755	-0.0117868	-0.0169306	-0.00664311	11.5998	254938	0.00455005	24.5064	336917	0.0072737	16.8342	186060	0.00904774	11.5393	326391	0.00353543	49.9974	251887	0.0198491	42.3509	359171	0.0117913	52.2072	349066	0.0149562	57.7058	267019	0.0216111	92.3802	392166	0.0235564	75.8757	487407	0.0155672
K01079	0.0150063	0.00621528	0.043951	0.0130512	0.00318768	0.0236999	-0.0289447	-0.0448641	-0.0130253	32.2655	254938	0.0126562	49.6408	336917	0.0147338	46.2293	186060	0.0248465	25.422	326391	0.0077888	85.4217	251887	0.0339127	112.149	359171	0.0312245	203.321	349066	0.0582471	90.7402	267019	0.0339827	255.373	392166	0.0651186	200.912	487407	0.0412205
K01081	0.00853711	0.00341846	0.0213972	0.00353694	0.00179042	0.0159666	-0.0128601	-0.0189383	-0.00678185	14.6287	254938	0.00573815	37.2323	336917	0.0110509	23.6554	186060	0.0127139	15.1625	326391	0.00464551	68.6745	251887	0.027264	89.0563	359171	0.024795	74.7755	349066	0.0214216	49.9281	267019	0.0186983	70.1294	392166	0.0178826	89.3016	487407	0.0183218
K01082	0.0393345	0.0054131	0.0373087	0.00582276	0.634454	0.705577	0.00202585	-0.00768758	0.0117393	121.189	254938	0.0475365	135.479	336917	0.0402113	61.0292	186060	0.0328009	120.077	326391	0.0367894	90.6107	251887	0.0359728	159.438	359171	0.0443907	90.9344	349066	0.0260507	102.009	267019	0.0382028	165.474	392166	0.0421949	180.536	487407	0.0370402
K01083	0.00461463	0.0033435	0.00647683	0.00136408	0.414944	0.513308	-0.0018622	-0.00773259	0.0040082	9.3951	254938	0.00368525	8.66618	336917	0.0025722	19.1635	186060	0.0102996	6.20617	326391	0.00190145	14.1294	251887	0.00560943	29.2176	359171	0.00813474	23.9407	349066	0.0068585	14.7115	267019	0.00550953	17.8952	392166	0.00456319	39.8972	487407	0.00818561
K01085	0	0	3.05909e-05	6.84034e-05	0.363217	0.496983	-3.05909e-05	-0.000109227	4.80456e-05	0	254938	0	0	336917	0	0	186060	0	0	326391	0	0.462328	251887	0.000183546	0	359171	0	0	349066	0	0	267019	0	0	392166	0	0	487407	0
K01086	4.67462e-05	5.92647e-05	0.00158893	0.000709342	0.00446226	0.0292634	-0.00154219	-0.00235682	-0.000727553	0.0275776	254938	1.08174e-05	0.498295	336917	0.000147898	0	186060	0	0.0922681	326391	2.82692e-05	3.69017	251887	0.00146501	1.43836	359171	0.000400468	8.14948	349066	0.00233465	2.90831	267019	0.00108918	9.61324	392166	0.00245132	8.73903	487407	0.00179296
K01087	0.000547191	0.000122689	0.00229249	0.00170698	0.0709633	0.181579	-0.00174529	-0.0037061	0.000215515	0.921507	254938	0.000361463	2.37783	336917	0.000705761	1.06208	186060	0.000570828	1.79748	326391	0.000550714	15.0092	251887	0.0059587	7.66467	359171	0.00213399	2.95919	349066	0.000847743	5.82319	267019	0.00218082	4.84882	392166	0.00123642	6.8103	487407	0.00139725
K01089	0.00415847	0.00160644	0.00510876	0.00103378	0.405528	0.505535	-0.000950288	-0.00370388	0.00180331	7.28056	254938	0.00285581	18.4224	336917	0.00546792	11.1895	186060	0.00601396	7.4945	326391	0.00229617	11.7155	251887	0.00465108	14.3901	359171	0.00400647	24.4852	349066	0.00701448	11.6731	267019	0.00437163	18.4233	392166	0.00469783	28.8108	487407	0.00591104
K01090	2.43166e-05	4.21175e-05	0	0	0.391002	0.4965	2.43166e-05	-5.30696e-05	0.000101703	0	254938	0	0	336917	0	0.180973	186060	9.72662e-05	0	326391	0	0	251887	0	0	359171	0	0	349066	0	0	267019	0	0	392166	0	0	487407	0
K01091	0.0838378	0.0184825	0.0475108	0.00506407	0.039321	0.119461	0.036327	0.0031898	0.0694643	213.412	254938	0.0837112	204.927	336917	0.0608241	146.132	186060	0.0785403	366.458	326391	0.112276	132.225	251887	0.0524936	158.682	359171	0.04418	148.521	349066	0.0425479	114.471	267019	0.04287	219.487	392166	0.0559679	229.106	487407	0.047005
K01092	0.0890015	0.0132426	0.0997908	0.015878	0.334627	0.492598	-0.0107893	-0.0353277	0.013749	219.073	254938	0.0859319	279.147	336917	0.0828533	141.63	186060	0.0761209	362.62	326391	0.1111	235.898	251887	0.0936522	338.608	359171	0.0942748	304.379	349066	0.0871979	354.506	267019	0.132764	339.088	392166	0.0864655	508.806	487407	0.10439
K01093	1.68426e-05	1.69247e-05	9.00444e-05	0.000111759	0.206154	0.365716	-7.32017e-05	-0.000201403	5.49993e-05	0	254938	0	0.121424	336917	3.60396e-05	0	186060	0	0.102261	326391	3.13309e-05	0.53023	251887	0.000210503	0.0237407	359171	6.60986e-06	0.0104276	349066	2.98727e-06	0.0401185	267019	1.50246e-05	0.098854	392166	2.52072e-05	1.36442	487407	0.000279934
K01095	0.00803574	0.00333592	0.0216263	0.00837808	0.0140936	0.0602828	-0.0135906	-0.0235078	-0.00367336	19.5164	254938	0.00765534	21.5751	336917	0.00640368	25.111	186060	0.0134962	14.9741	326391	0.00458777	57.3253	251887	0.0227583	59.8375	359171	0.0166599	75.3673	349066	0.0215911	47.7264	267019	0.0178738	151.789	392166	0.0387053	59.3152	487407	0.0121695
K01096	8.40817e-05	8.82417e-05	0.000121713	0.000167483	0.688907	0.754344	-3.76312e-05	-0.000247056	0.000171794	0.0517315	254938	2.02918e-05	0.795679	336917	0.000236165	0.0836266	186060	4.49461e-05	0.11399	326391	3.49244e-05	1.21142	251887	0.000480936	0.387305	359171	0.000107833	0.407858	349066	0.000116843	0.0658626	267019	2.46659e-05	0	392166	0	0	487407	0
K01101	0.00038832	0.00028978	0.00045947	0.000270742	0.742248	0.800563	-7.11502e-05	-0.000576878	0.000434578	2.25828	254938	0.000885816	0.621182	336917	0.000184372	0.369306	186060	0.000198488	0.928921	326391	0.000284604	1.60336	251887	0.000636538	3.01913	359171	0.000840584	0.3588	349066	0.000102788	1.80987	267019	0.000677806	0.941314	392166	0.00024003	1.26275	487407	0.000259075
K01104	0.0415264	0.00431613	0.0520465	0.00526554	0.0172782	0.0677712	-0.0105201	-0.0185664	-0.0024738	89.3471	254938	0.0350466	146.894	336917	0.0435995	87.0253	186060	0.0467728	132.798	326391	0.0406868	134.377	251887	0.053348	201.901	359171	0.0562129	168.822	349066	0.0483639	131.846	267019	0.0493772	236.997	392166	0.0604329	217.112	487407	0.0445442
K01113	0.0274484	0.0135814	0.0538312	0.00281654	0.0417614	0.125038	-0.0263828	-0.0509665	-0.00179902	55.6967	254938	0.0218471	97.4408	336917	0.0289213	89.6138	186060	0.048164	35.4498	326391	0.0108611	149.698	251887	0.0594306	189.176	359171	0.0526702	186.816	349066	0.0535187	135.555	267019	0.050766	202.927	392166	0.0517451	267.374	487407	0.0548564
K01114	0.000356177	7.62398e-05	0.0029701	0.0019944	0.0325523	0.103957	-0.00261392	-0.00490613	-0.000321718	1.01674	254938	0.000398819	1.54646	336917	0.000459003	0.505438	186060	0.000271654	0.963612	326391	0.000295232	15.0777	251887	0.00598589	3.38578	359171	0.000942665	17.8828	349066	0.00512302	8.06501	267019	0.00302039	8.0632	392166	0.00205607	3.37563	487407	0.00069257
K01115	0	0	1.27929e-05	2.74636e-05	0.345323	0.500658	-1.27929e-05	-4.4365e-05	1.87792e-05	0	254938	0	0	336917	0	0	186060	0	0	326391	0	0	251887	0	0	359171	0	0.258891	349066	7.41668e-05	0.00691698	267019	2.59045e-06	0	392166	0	0	487407	0
K01118	0.000844544	0.000407033	0.00637623	0.00235667	0.00282727	0.0219321	-0.00553168	-0.00823496	-0.00282841	3.42967	254938	0.00134529	2.54904	336917	0.000756576	1.93044	186060	0.00103754	0.779308	326391	0.000238765	22.6402	251887	0.00898823	23.1011	359171	0.00643178	17.3444	349066	0.0049688	13.5403	267019	0.00507089	38.3385	392166	0.00977609	14.7273	487407	0.00302156
K01119	0.00170019	0.0010741	0.0018957	0.00100723	0.807183	0.854171	-0.000195507	-0.00207106	0.00168005	7.83589	254938	0.00307364	2.237	336917	0.000663962	4.51265	186060	0.00242538	2.08164	326391	0.000637775	9.18852	251887	0.00364787	3.0362	359171	0.000845337	4.56219	349066	0.00130697	6.94955	267019	0.00260264	8.19732	392166	0.00209027	4.29452	487407	0.000881096
K01126	0.0254058	0.00879411	0.0796939	0.00958857	9.75111e-05	0.00310207	-0.0542882	-0.0701235	-0.0384528	44.2077	254938	0.0173406	123.658	336917	0.0367029	58.1524	186060	0.0312547	53.283	326391	0.0163249	205.222	251887	0.0814738	298.488	359171	0.0831048	262.863	349066	0.0753047	256	267019	0.0958733	249.937	392166	0.0637325	383.465	487407	0.0786745
K01129	0.0246464	0.00718438	0.0640354	0.00891783	0.000195458	0.00442927	-0.039389	-0.0528671	-0.0259108	52.073	254938	0.0204257	89.7552	336917	0.0266401	65.687	186060	0.0353043	52.9257	326391	0.0162154	140.083	251887	0.0556136	183.492	359171	0.0510877	254.854	349066	0.0730102	162.727	267019	0.0609422	296.31	392166	0.0755574	331.442	487407	0.068001
K01130	0.0852382	0.0284187	0.0791051	0.0244594	0.767042	0.821946	0.00613318	-0.0429756	0.055242	182.988	254938	0.0717772	447.102	336917	0.132704	146.391	186060	0.0786794	188.629	326391	0.0577923	263.711	251887	0.104694	302.28	359171	0.0841606	139.959	349066	0.0400952	294.286	267019	0.110212	230.418	392166	0.0587552	373.908	487407	0.0767138
K01133	0.00172503	0.00108401	0.0047472	0.000451016	0.0126025	0.0561552	-0.00302217	-0.00492314	-0.00112119	3.4698	254938	0.00136104	5.26931	336917	0.00156398	6.45903	186060	0.00347148	1.6438	326391	0.000503629	11.2922	251887	0.00448302	15.542	359171	0.00432718	18.5405	349066	0.00531146	11.64	267019	0.00435924	21.3141	392166	0.00543497	22.2614	487407	0.00456731
K01138	0	0	5.88403e-06	1.31571e-05	0.363217	0.496367	-5.88403e-06	-2.10094e-05	9.24134e-06	0	254938	0	0	336917	0	0	186060	0	0	326391	0	0	251887	0	0	359171	0	0.123235	349066	3.53042e-05	0	267019	0	0	392166	0	0	487407	0
K01139	0.0144161	0.00688786	0.0209792	0.00433914	0.205151	0.364915	-0.00656316	-0.0183762	0.00524987	41.6977	254938	0.016356	42.324	336917	0.0125621	44.519	186060	0.0239273	15.7283	326391	0.00481884	76.4332	251887	0.0303442	71.8362	359171	0.0200005	59.4964	349066	0.0170444	49.7639	267019	0.0186369	81.0648	392166	0.0206711	93.4762	487407	0.0191783
K01141	0.00134429	0.000756908	0.0153171	0.0101085	0.026918	0.091108	-0.0139728	-0.0255838	-0.00236183	2.53838	254938	0.000995685	4.324	336917	0.0012834	4.78076	186060	0.00256948	1.72535	326391	0.000528615	16.9371	251887	0.00672409	25.4835	359171	0.00709508	53.7023	349066	0.0153845	20.5719	267019	0.0077043	137.827	392166	0.035145	96.7477	487407	0.0198495
K01142	0.0719682	0.0230702	0.0783784	0.0120078	0.678488	0.745031	-0.00641024	-0.0463182	0.0334978	204.811	254938	0.0803374	176.525	336917	0.0523941	197.166	186060	0.105969	160.493	326391	0.0491719	246.052	251887	0.0976836	259.505	359171	0.072251	223.714	349066	0.0640891	228.418	267019	0.0855436	332.814	392166	0.0848657	320.896	487407	0.0658374
K01144	3.68079e-05	6.15458e-05	0	0	0.376436	0.489271	3.68079e-05	-7.62755e-05	0.000149891	0.365514	254938	0.000143373	0.0129991	336917	3.85826e-06	0	186060	0	0	326391	0	0	251887	0	0	359171	0	0	349066	0	0	267019	0	0	392166	0	0	487407	0
K01146	0	0	4.29266e-05	8.33788e-05	0.301704	0.462445	-4.29266e-05	-0.000138779	5.29257e-05	0	254938	0	0	336917	0	0	186060	0	0	326391	0	0.576345	251887	0.000228811	0.0538345	359171	1.49885e-05	0.0480325	349066	1.37603e-05	0	267019	0	0	392166	0	0	487407	0
K01147	0.055275	0.0174437	0.0191548	0.00437748	0.0346093	0.108897	0.0361203	0.00473743	0.0675031	196.838	254938	0.07721	214.453	336917	0.0636516	55.7435	186060	0.02996	164.104	326391	0.0502785	60.9657	251887	0.0242036	73.4247	359171	0.0204428	39.5356	349066	0.0113261	52.6753	267019	0.0197272	62.8396	392166	0.0160237	113.103	487407	0.0232051
K01150	0.000192174	9.19084e-05	0.00062349	0.000769629	0.268166	0.431321	-0.000431315	-0.00131455	0.000451922	0.65911	254938	0.000258537	0.216854	336917	6.43642e-05	0.553717	186060	0.000297602	0.483694	326391	0.000148195	5.80278	251887	0.00230372	2.01262	359171	0.00056035	0.163279	349066	4.67759e-05	0.889024	267019	0.000332944	1.44434	392166	0.000368297	0.628019	487407	0.000128849
K01151	0.00545143	0.00365801	0.0264496	0.00705619	0.000590176	0.00818699	-0.0209981	-0.0297825	-0.0122138	6.75632	254938	0.00265018	39.5153	336917	0.0117285	6.2717	186060	0.0033708	13.2392	326391	0.00405623	46.6989	251887	0.0185396	94.7861	359171	0.0263903	135.885	349066	0.0389282	75.4268	267019	0.0282477	70.3625	392166	0.017942	139.64	487407	0.0286495
K01153	0.165901	0.0588922	0.0891251	0.0386021	0.105631	0.239946	0.0767764	-0.0241315	0.177684	484.784	254938	0.190157	615.267	336917	0.182617	415.675	186060	0.22341	220.059	326391	0.0674219	268.587	251887	0.10663	540.548	359171	0.150499	161.81	349066	0.0463552	315.344	267019	0.118098	196.93	392166	0.050216	306.837	487407	0.0629529
K01154	0.146797	0.0306786	0.0501341	0.024845	0.00487108	0.0307263	0.0966628	0.0439016	0.149424	459.994	254938	0.180433	389.081	336917	0.115483	324.411	186060	0.174359	381.592	326391	0.116913	145.955	251887	0.0579447	335.314	359171	0.0933578	89.4037	349066	0.0256122	176.611	267019	0.0661416	103.314	392166	0.0263445	153.064	487407	0.0314037
K01155	0.00443126	0.00350471	0.000637784	0.000381694	0.157253	0.313795	0.00379348	-0.00261783	0.0102048	25.3258	254938	0.0099341	5.96921	336917	0.00177171	9.25886	186060	0.00497629	3.40411	326391	0.00104296	3.07139	251887	0.00121935	1.15651	359171	0.000321995	1.01492	349066	0.000290751	1.97768	267019	0.000740652	0.92746	392166	0.000236497	4.95916	487407	0.00101746
K01156	0.0663875	0.0146982	0.0192975	0.00654162	0.00767766	0.0407076	0.04709	0.0214224	0.0727576	169.345	254938	0.066426	172.002	336917	0.0510516	167.519	186060	0.0900354	189.428	326391	0.058037	54.9963	251887	0.0218337	111.71	359171	0.0311023	49.2824	349066	0.0141183	59.4212	267019	0.0222535	48.0089	392166	0.012242	69.3822	487407	0.014235
K01159	0.0442111	0.00395155	0.0575003	0.00322761	0.00361612	0.0253473	-0.0132892	-0.0200888	-0.00648953	99.0784	254938	0.0388637	156.668	336917	0.0465004	91.5422	186060	0.0492005	137.998	326391	0.0422798	143.253	251887	0.0568719	214.488	359171	0.0597174	207.807	349066	0.0595321	156.275	267019	0.0585256	198.582	392166	0.0506374	291.066	487407	0.0597173
K01160	0.00777189	0.00381469	0.00478566	0.0040468	0.331615	0.489252	0.00298623	-0.00383567	0.00980814	29.2217	254938	0.0114623	20.2817	336917	0.00601979	20.9405	186060	0.0112547	7.67271	326391	0.00235077	18.2628	251887	0.00725037	25.0483	359171	0.00697391	4.37547	349066	0.00125348	30.5103	267019	0.0114262	5.87425	392166	0.0014979	1.521	487407	0.00031206
K01163	0.000196676	0.000279255	0.00133165	0.000844834	0.0295843	0.097296	-0.00113498	-0.00211772	-0.000152238	1.7235	254938	0.000676046	0.0455263	336917	1.35126e-05	0	186060	0	0.317074	326391	9.71454e-05	3.12001	251887	0.00123865	9.9281	359171	0.00276417	5.14275	349066	0.00147329	4.84131	267019	0.0018131	0.792346	392166	0.000202044	2.43058	487407	0.000498676
K01166	0.0014047	0.000333297	0.00151725	0.000538172	0.724405	0.784901	-0.000112549	-0.000823257	0.000598158	3.79759	254938	0.00148961	3.70503	336917	0.00109968	3.56245	186060	0.00191468	3.63872	326391	0.00111484	6.18784	251887	0.00245659	5.48819	359171	0.00152802	3.22317	349066	0.00092337	5.20094	267019	0.00194778	4.16312	392166	0.00106157	5.78157	487407	0.00118619
K01167	0.00129943	0.000603509	0.00400358	0.000552656	0.00078407	0.00955467	-0.00270415	-0.00375445	-0.00165386	1.93239	254938	0.000757982	6.869	336917	0.00203878	3.25058	186060	0.00174706	2.13426	326391	0.000653897	10.7774	251887	0.00427866	10.6112	359171	0.00295435	15.3764	349066	0.00440501	9.56785	267019	0.00358321	17.0881	392166	0.00435736	21.655	487407	0.00444289
K01169	0	0	3.04801e-05	6.81555e-05	0.363217	0.47934	-3.04801e-05	-0.000108832	4.78714e-05	0	254938	0	0	336917	0	0	186060	0	0	326391	0	0.460652	251887	0.00018288	0	359171	0	0	349066	0	0	267019	0	0	392166	0	0	487407	0
K01173	0.0111795	0.00329387	0.0243521	0.007123	0.00817067	0.0427056	-0.0131726	-0.0218086	-0.00453669	39.568	254938	0.0155206	33.7564	336917	0.0100192	23.4461	186060	0.0126014	21.4661	326391	0.00657679	49.1517	251887	0.0195134	71.6882	359171	0.0199593	120.401	349066	0.0344922	50.0097	267019	0.0187289	134.632	392166	0.0343304	93.0392	487407	0.0190886
K01174	0.00414392	0.00258032	0.0154484	0.00396127	0.0012416	0.0127771	-0.0113045	-0.0166482	-0.00596074	7.50746	254938	0.00294481	28.9702	336917	0.00859861	4.38512	186060	0.00235684	8.73237	326391	0.00267543	30.2346	251887	0.0120032	72.2433	359171	0.0201139	65.1235	349066	0.0186565	51.5826	267019	0.0193179	46.8259	392166	0.0119403	51.9506	487407	0.0106586
K01175	5.57305e-05	3.54175e-05	0.000614703	0.000968647	0.253599	0.415362	-0.000558973	-0.00167228	0.000554338	0.0901042	254938	3.53435e-05	0.30443	336917	9.03574e-05	0.0148491	186060	7.98082e-06	0.291273	326391	8.92404e-05	6.99144	251887	0.00277563	1.09685	359171	0.000305385	0.423231	349066	0.000121246	0.600263	267019	0.000224802	0.543488	392166	0.000138586	0.597439	487407	0.000122575
K01176	0.00718115	0.00278838	0.0120342	0.00230379	0.0483216	0.138838	-0.00485307	-0.00965502	-5.11198e-05	17.0919	254938	0.00670431	28.2837	336917	0.00839485	19.7763	186060	0.010629	9.78007	326391	0.00299643	29.1463	251887	0.0115712	45.8281	359171	0.0127594	51.4293	349066	0.0147334	32.5784	267019	0.0122008	29.0056	392166	0.00739625	66.0162	487407	0.0135444
K01178	0.00778051	0.00678504	0.000717075	0.000272179	0.169121	0.327215	0.00706344	-0.00539574	0.0195226	5.58841	254938	0.00219206	62.0532	336917	0.0184179	16.6176	186060	0.00893133	5.15933	326391	0.00158072	2.99253	251887	0.00118804	1.81453	359171	0.000505199	1.29432	349066	0.000370796	2.4526	267019	0.000918512	2.8759	392166	0.000733338	2.85893	487407	0.000586559
K01179	0.00389694	0.00128386	0.0201333	0.00976035	0.0131309	0.0575412	-0.0162363	-0.0274352	-0.00503746	7.79939	254938	0.00305933	20.0867	336917	0.00596191	7.33897	186060	0.00394442	8.55827	326391	0.00262209	72.9737	251887	0.0289708	48.9508	359171	0.0136288	117.242	349066	0.0335873	29.2772	267019	0.0109645	30.4447	392166	0.00776321	126.165	487407	0.025885
K01181	0.000764221	0.00040103	0.00353366	0.000741884	0.000137663	0.00367305	-0.00276944	-0.00370397	-0.0018349	1.73337	254938	0.000679919	4.67405	336917	0.0013873	1.34256	186060	0.000721576	0.875013	326391	0.000268087	9.51993	251887	0.00377944	8.62431	359171	0.00240117	13.5949	349066	0.00389465	7.03483	267019	0.00263458	16.4413	392166	0.00419243	20.9569	487407	0.00429967
K01182	0.0024621	0.00141181	0.000536008	0.000387187	0.0965692	0.225396	0.00192609	-0.000605045	0.00445722	4.47725	254938	0.00175621	8.58308	336917	0.00254753	8.7067	186060	0.00467952	2.82369	326391	0.000865124	2.89689	251887	0.00115007	3.54471	359171	0.000986915	1.41888	349066	0.000406478	0.779685	267019	0.000291996	0.915663	392166	0.000233489	0.716971	487407	0.000147099
K01183	0.00263426	0.00108034	0.00843092	0.00368738	0.0154586	0.0634943	-0.00579666	-0.0100587	-0.00153461	10.9715	254938	0.00430358	9.534	336917	0.00282978	2.74026	186060	0.00147279	6.30233	326391	0.00193091	18.6316	251887	0.00739681	40.713	359171	0.0113353	37.1639	349066	0.0106467	15.8328	267019	0.00592947	8.53848	392166	0.00217726	63.8506	487407	0.0131
K01184	0	0	4.008e-05	6.78072e-05	0.243505	0.404843	-4.008e-05	-0.000118031	3.78711e-05	0	254938	0	0	336917	0	0	186060	0	0	326391	0	0	251887	0	0	359171	0	0	349066	0	0.133527	267019	5.00065e-05	0.0163716	392166	4.17465e-06	0.908034	487407	0.000186299
K01185	0.0492006	0.00920473	0.0434465	0.0157122	0.532	0.61629	0.0057541	-0.0145638	0.026072	155.969	254938	0.0611791	177.236	336917	0.0526052	66.5829	186060	0.0357858	154.162	326391	0.0472322	86.7168	251887	0.0344269	244.044	359171	0.0679464	162.91	349066	0.0466702	122.333	267019	0.0458144	194.781	392166	0.049668	78.7311	487407	0.016153
K01186	0.00241177	0.00216123	0.0123003	0.00203314	0.000676503	0.00888178	-0.00988853	-0.0136642	-0.00611287	2.97561	254938	0.00116719	20.6192	336917	0.00611996	1.41788	186060	0.000762057	5.21535	326391	0.00159788	32.4308	251887	0.0128751	41.2	359171	0.0114709	34.7466	349066	0.00995414	43.8667	267019	0.0164283	44.497	392166	0.0113465	57.1577	487407	0.0117269
K01187	0.0230247	0.00694781	0.0726419	0.0175602	0.000740648	0.00924693	-0.0496172	-0.070387	-0.0288474	47.538	254938	0.0186469	89.3878	336917	0.0265311	60.3568	186060	0.0324395	47.2658	326391	0.0144813	173.401	251887	0.0688409	287.474	359171	0.0800383	358.417	349066	0.102679	188.814	267019	0.0707119	169.19	392166	0.0431424	343.326	487407	0.0704392
K01190	0.00722963	0.00510031	0.0635918	0.0121198	2.91799e-05	0.00216948	-0.0563622	-0.0708184	-0.0419059	11.633	254938	0.00456305	52.9558	336917	0.0157178	4.32653	186060	0.00232534	20.603	326391	0.00631237	149.641	251887	0.059408	235.104	359171	0.0654573	265.957	349066	0.076191	176.442	267019	0.0660784	155.641	392166	0.0396876	364.231	487407	0.0747283
K01191	0.0687977	0.0239492	0.010609	0.00400096	0.0234734	0.0834625	0.0581887	0.0146227	0.101755	188.952	254938	0.0741169	155.542	336917	0.0461661	91.4204	186060	0.049135	345.233	326391	0.105773	37.9731	251887	0.0150754	53.132	359171	0.0147929	19.929	349066	0.00570924	29.7627	267019	0.0111463	19.3037	392166	0.00492234	58.5278	487407	0.012008
K01192	0.00380024	0.00139634	0.0105017	0.00197648	0.000559231	0.00794084	-0.00670143	-0.00947305	-0.0039298	10.2967	254938	0.00403891	10.503	336917	0.00311737	11.0086	186060	0.00591668	6.94558	326391	0.00212799	21.086	251887	0.00837121	33.685	359171	0.00937853	51.0822	349066	0.0146339	28.0842	267019	0.0105177	40.5475	392166	0.0103394	47.6161	487407	0.00976926
K01193	0.000977988	0.000703403	0.00260121	0.00124706	0.0465802	0.135363	-0.00162322	-0.00321508	-3.13557e-05	0.844001	254938	0.000331061	7.30041	336917	0.00216683	1.3424	186060	0.000721487	2.26052	326391	0.00069258	4.15191	251887	0.00164832	12.6013	359171	0.00350845	8.66242	349066	0.0024816	12.5998	267019	0.00471871	9.40589	392166	0.00239845	4.15139	487407	0.00085173
K01194	0.00174711	0.000685618	0.0012965	0.000535507	0.373316	0.486171	0.000450609	-0.000726243	0.00162746	3.45121	254938	0.00135374	7.79608	336917	0.00231394	4.63996	186060	0.00249381	2.69909	326391	0.000826949	4.78016	251887	0.00189774	2.44498	359171	0.000680727	4.2206	349066	0.00120911	5.4692	267019	0.00204824	2.5824	392166	0.000658497	6.2617	487407	0.0012847
K01195	0.0004989	0.000479167	0.0012626	0.000521119	0.07421	0.186781	-0.000763701	-0.00162595	9.85449e-05	0.969339	254938	0.000380225	0.562206	336917	0.000166868	2.44238	186060	0.00131269	0.443306	326391	0.000135821	5.89231	251887	0.00233927	2.8461	359171	0.000792407	2.99507	349066	0.000858023	3.37016	267019	0.00126214	5.26417	392166	0.00134233	4.78357	487407	0.000981433
K01197	0.000233078	0.000228377	0.00352718	0.000971118	0.000380947	0.0062861	-0.0032941	-0.00441015	-0.00217804	0.0465862	254938	1.82735e-05	1.32858	336917	0.000394334	0	186060	0	1.69627	326391	0.000519704	11.0122	251887	0.00437186	8.89531	359171	0.00247662	12.7253	349066	0.00364553	5.29735	267019	0.00198389	17.9735	392166	0.00458314	19.9936	487407	0.00410203
K01198	0.000335902	0.000116171	0.0027186	0.00147125	0.0149634	0.062508	-0.0023827	-0.00407249	-0.000692901	1.14595	254938	0.0004495	1.49054	336917	0.000442405	0.322535	186060	0.00017335	0.908515	326391	0.000278351	9.24214	251887	0.00366916	2.56834	359171	0.000715075	16.6424	349066	0.00476769	2.36362	267019	0.000885188	13.4096	392166	0.00341937	13.9161	487407	0.00285512
K01200	0.00233434	0.00142771	0.00678631	0.00240279	0.0110683	0.0515404	-0.00445197	-0.00757504	-0.00132889	2.87524	254938	0.00112782	16.0369	336917	0.00475989	2.85749	186060	0.00153579	6.2467	326391	0.00191387	11.5085	251887	0.0045689	35.6527	359171	0.00992639	35.3807	349066	0.0101358	14.1557	267019	0.00530139	16.7158	392166	0.00426244	31.7932	487407	0.00652293
K01201	0.00349428	0.00154347	0.00755301	0.00584064	0.191047	0.349119	-0.00405873	-0.0107866	0.00266917	11.0003	254938	0.00431489	11.5245	336917	0.00342056	9.65838	186060	0.00519102	3.42919	326391	0.00105064	12.4269	251887	0.0049335	17.8944	359171	0.00498215	69.9628	349066	0.0200428	6.40968	267019	0.00240046	18.4181	392166	0.0046965	40.2726	487407	0.00826262
K01205	0.000202858	0.000327795	0.000156697	0.000157223	0.830798	0.87274	4.61615e-05	-0.000523624	0.000615947	1.96392	254938	0.000770353	0.0435047	336917	1.29126e-05	0.0524085	186060	2.81676e-05	0	326391	0	0.655162	251887	0.000260101	0.0306487	359171	8.53318e-06	1.46943	349066	0.000420961	0.0722046	267019	2.7041e-05	0	392166	0	1.08957	487407	0.000223544
K01206	0.00694996	0.00290661	0.0235309	0.0054868	0.00054921	0.00790026	-0.0165809	-0.0234522	-0.00970959	11.9582	254938	0.00469061	39.2991	336917	0.0116643	8.20343	186060	0.00440903	22.9646	326391	0.0070359	48.1341	251887	0.0191094	91.0259	359171	0.0253433	74.8219	349066	0.0214348	41.7862	267019	0.0156491	107.327	392166	0.0273679	157.338	487407	0.0322806
K01207	0.0156468	0.00729953	0.0382421	0.0079556	0.00497125	0.0311799	-0.0225952	-0.0357378	-0.00945264	37.3995	254938	0.01467	44.5369	336917	0.013219	50.9085	186060	0.0273614	23.9473	326391	0.00733701	83.4227	251887	0.0331191	111.746	359171	0.0311121	164.517	349066	0.0471305	78.4152	267019	0.0293669	197.172	392166	0.0502776	187.39	487407	0.0384463
K01208	0.00177578	0.000581002	0.00850151	0.004421	0.0186044	0.0709948	-0.00672573	-0.0117983	-0.00165315	4.31122	254938	0.00169108	8.92421	336917	0.00264878	3.25455	186060	0.0017492	3.30975	326391	0.00101405	11.0268	251887	0.00437768	51.6928	359171	0.0143922	41.4863	349066	0.0118849	14.2945	267019	0.00535335	11.3997	392166	0.00290686	58.947	487407	0.012094
K01209	0.00141525	0.000855193	0.00308059	0.00126789	0.058077	0.157369	-0.00166533	-0.00340321	7.25421e-05	3.61646	254938	0.00141856	2.79426	336917	0.000829361	5.21864	186060	0.00280482	1.98532	326391	0.000608264	13.6877	251887	0.00543405	13.9744	359171	0.00389075	6.8306	349066	0.00195682	8.33199	267019	0.00312037	7.58042	392166	0.00193296	10.4723	487407	0.00214857
K01212	0	0	6.05722e-06	1.24507e-05	0.326301	0.484872	-6.05722e-06	-2.03705e-05	8.25609e-06	0	254938	0	0	336917	0	0	186060	0	0	326391	0	0	251887	0	0	359171	0	0.0088025	349066	2.52173e-06	0.0903101	267019	3.38216e-05	0	392166	0	0	487407	0
K01214	0.092604	0.0207746	0.0366583	0.0108009	0.0124563	0.0557666	0.0559457	0.0200065	0.0918849	270.026	254938	0.105918	311.535	336917	0.0924664	109.731	186060	0.0589765	369.001	326391	0.113055	101.213	251887	0.0401821	157.797	359171	0.0439337	134.453	349066	0.0385179	133.725	267019	0.0500807	63.4214	392166	0.0161721	151.407	487407	0.0310637
K01218	0.000577735	0.000409038	0.00194411	0.000982623	0.0278397	0.093558	-0.00136638	-0.00253655	-0.000196209	3.11011	254938	0.00121995	0.915912	336917	0.000271851	1.19178	186060	0.000640535	0.582962	326391	0.000178609	6.81337	251887	0.00270493	5.29112	359171	0.00147315	5.69598	349066	0.00163177	5.46466	267019	0.00204654	1.3407	392166	0.00034187	16.8956	487407	0.00346642
K01220	0	0	4.15574e-06	9.29251e-06	0.363217	0.481163	-4.15574e-06	-1.48384e-05	6.52692e-06	0	254938	0	0	336917	0	0	186060	0	0	326391	0	0	251887	0	0	359171	0	0	349066	0	0.0665796	267019	2.49344e-05	0	392166	0	0	487407	0
K01222	0.00113258	0.000775672	0.000666342	0.000313577	0.382508	0.493287	0.00046624	-0.000896418	0.0018289	2.40712	254938	0.000944197	2.65323	336917	0.000787503	4.51455	186060	0.0024264	1.21492	326391	0.00037223	2.14395	251887	0.000851155	3.09199	359171	0.000860869	1.91515	349066	0.000548649	3.053	267019	0.00114337	0.994606	392166	0.000253619	1.65911	487407	0.000340395
K01223	0.00219223	0.00316808	0.000995244	0.000709604	0.562557	0.643353	0.00119699	-0.0045247	0.00691868	2.1592	254938	0.000846952	0.484338	336917	0.000143756	14.2451	186060	0.00765622	0.39823	326391	0.00012201	6.15163	251887	0.00244222	3.43016	359171	0.000955021	2.72081	349066	0.000779454	2.93664	267019	0.00109979	0.888721	392166	0.000226619	2.28285	487407	0.000468366
K01224	0.00297934	0.00170974	0.00290807	0.00159431	0.955236	0.968853	7.12713e-05	-0.00291174	0.00305428	5.22536	254938	0.00204966	8.58447	336917	0.00254795	10.9105	186060	0.00586399	4.75153	326391	0.00145578	3.93879	251887	0.00156371	11.0701	359171	0.00308212	20.4023	349066	0.00584483	2.77283	267019	0.00103844	8.45963	392166	0.00215716	18.3371	487407	0.00376217
K01226	0.000109701	9.38099e-05	0.000217255	0.000310881	0.496536	0.58755	-0.000107554	-0.000467347	0.00025224	0.599586	254938	0.000235189	0.109912	336917	3.26229e-05	0.305231	186060	0.00016405	0.0226623	326391	6.9433e-06	2.02476	251887	0.000803837	0.0471185	359171	1.31187e-05	0.0281166	349066	8.0548e-06	1.24261	267019	0.000465363	0.0431574	392166	1.10049e-05	0.0104833	487407	2.15083e-06
K01232	0.000216378	0.000282374	0.000171518	0.000164375	0.813629	0.859618	4.48598e-05	-0.000440828	0.000530548	1.75737	254938	0.000689331	0	336917	0	0.3278	186060	0.00017618	0	326391	0	1.18178	251887	0.000469172	0.47008	359171	0.000130879	0.398701	349066	0.000114219	0.792864	267019	0.000296932	0.0355165	392166	9.05649e-06	0.0431362	487407	8.85014e-06
K01233	0.00043129	0.000356259	4.36585e-05	4.60231e-05	0.155627	0.311678	0.000387632	-0.000262963	0.00103823	1.2041	254938	0.00047231	0.625868	336917	0.000185763	1.8502	186060	0.000994415	0.237194	326391	7.26717e-05	0.117865	251887	4.67928e-05	0.0257102	359171	7.15821e-06	0.0827817	349066	2.37152e-05	0.373458	267019	0.000139862	0.165242	392166	4.21357e-05	0.0111496	487407	2.28754e-06
K01235	0.00110626	0.00168302	0.000982032	0.000389168	0.907367	0.934046	0.000124224	-0.0029123	0.00316075	0.52175	254938	0.000204657	0.502463	336917	0.000149136	7.47919	186060	0.00401978	0.167928	326391	5.14499e-05	3.4107	251887	0.00135406	3.73579	359171	0.00104011	4.93582	349066	0.00141401	0.729285	267019	0.000273121	2.8382	392166	0.000723724	5.29892	487407	0.00108716
K01236	0.000576093	0.000154152	0.00131324	0.00131628	0.268367	0.431434	-0.000737142	-0.00224779	0.000773508	1.41731	254938	0.000555941	1.1412	336917	0.000338718	1.40576	186060	0.000755542	2.13516	326391	0.000654172	3.51096	251887	0.00139386	14.7844	359171	0.00411626	1.01579	349066	0.000291002	2.63092	267019	0.000985295	0.890982	392166	0.000227195	4.21996	487407	0.000865797
K01239	0.00586856	0.00213395	0.0228225	0.00791818	0.0037953	0.0261599	-0.016954	-0.0260799	-0.00782807	9.90025	254938	0.00388339	27.8373	336917	0.00826235	14.3657	186060	0.007721	11.7746	326391	0.0036075	59.7651	251887	0.0237269	83.5167	359171	0.0232526	64.1489	349066	0.0183773	97.8249	267019	0.0366359	39.7862	392166	0.0101453	120.864	487407	0.0247973
K01241	0.0125125	0.00590563	0.0131905	0.00192265	0.858101	0.894323	-0.000678016	-0.0111812	0.0098252	26.6229	254938	0.0104429	38.6403	336917	0.0114688	41.1364	186060	0.0221092	19.6781	326391	0.006029	42.8448	251887	0.0170095	49.1513	359171	0.0136846	42.1707	349066	0.012081	34.0838	267019	0.0127646	42.2825	392166	0.0107818	62.4926	487407	0.0128214
K01243	0.00401485	0.00112998	0.0146216	0.00441795	0.00219356	0.0185137	-0.0106067	-0.0156918	-0.00552166	9.07576	254938	0.00355998	17.6764	336917	0.00524653	9.05696	186060	0.00486777	7.78485	326391	0.00238513	36.9789	251887	0.0146807	32.5674	359171	0.00906738	63.1398	349066	0.0180882	30.1507	267019	0.0112916	87.2183	392166	0.0222402	60.2508	487407	0.0123615
K01246	0.00925997	0.00393994	0.0160164	0.00384289	0.0542377	0.150038	-0.00675644	-0.0136804	0.000167533	18.5676	254938	0.00728319	33.2282	336917	0.00986242	28.4298	186060	0.0152799	15.0608	326391	0.00461433	52.7408	251887	0.0209383	58.7026	359171	0.0163439	44.7555	349066	0.0128215	55.4326	267019	0.0207598	41.4147	392166	0.0105605	71.5244	487407	0.0146745
K01247	0.0114521	0.00387668	0.037393	0.00517215	5.4607e-05	0.00254461	-0.0259409	-0.0334286	-0.0184532	20.6776	254938	0.00811083	45.6643	336917	0.0135536	31.1648	186060	0.0167499	24.1337	326391	0.0073941	82.8676	251887	0.0328987	120.639	359171	0.0335883	153.529	349066	0.0439828	85.2318	267019	0.0319197	175.043	392166	0.044635	181.966	487407	0.0373336
K01250	0.000656237	0.000378202	0.00266013	0.00096535	0.0041935	0.028171	-0.0020039	-0.00314432	-0.000863474	2.33712	254938	0.000916739	3.8268	336917	0.00113583	0.559082	186060	0.000300486	0.887446	326391	0.000271897	5.2298	251887	0.00207625	8.07242	359171	0.00224751	11.3182	349066	0.00324242	3.59696	267019	0.00134708	17.2438	392166	0.00439708	12.9185	487407	0.00265046
K01251	0.0835674	0.00715344	0.110075	0.0061333	0.00219759	0.0185242	-0.026508	-0.038865	-0.0141509	183.513	254938	0.0719835	288.298	336917	0.0855696	170.368	186060	0.0915665	277.922	326391	0.08515	251.198	251887	0.0997265	383.279	359171	0.106712	398.564	349066	0.11418	288.601	267019	0.108083	442.273	392166	0.112777	579.885	487407	0.118973
K01252	5.96042e-05	8.48573e-05	0.000101669	0.000150597	0.627164	0.699468	-4.20653e-05	-0.000234237	0.000150106	0	254938	0	0	336917	0	0.380727	186060	0.000204626	0.110289	326391	3.37905e-05	1.00656	251887	0.000399606	0.0538642	359171	1.49968e-05	0	349066	0	0.521792	267019	0.000195414	0	392166	0	0	487407	0
K01255	0.0919111	0.0114221	0.109478	0.008682	0.0693979	0.179028	-0.0175665	-0.0371516	0.0020187	265.458	254938	0.104126	344.491	336917	0.102248	154.488	186060	0.0830317	255.363	326391	0.0782382	249.051	251887	0.0988742	368.794	359171	0.102679	434.229	349066	0.124397	282.164	267019	0.105672	424.848	392166	0.108334	569.823	487407	0.116909
K01256	0.0800209	0.0198087	0.0889543	0.0113866	0.51307	0.601201	-0.00893337	-0.0430239	0.0251572	258.41	254938	0.101362	326.339	336917	0.0968603	126.634	186060	0.0680611	175.6	326391	0.0538005	215.147	251887	0.0854141	329.443	359171	0.0917232	358.263	349066	0.102635	220.945	267019	0.082745	273.113	392166	0.0696423	495.043	487407	0.101567
K01258	0.00826062	0.00236623	0.0132759	0.0019109	0.024382	0.0854534	-0.00501524	-0.00908398	-0.000946488	16.823	254938	0.00659887	36.4784	336917	0.0108271	19.2052	186060	0.0103221	17.2805	326391	0.00529443	41.6839	251887	0.0165486	49.7918	359171	0.013863	46.3283	349066	0.0132721	36.702	267019	0.0137451	40.446	392166	0.0103135	58.0643	487407	0.0119129
K01259	0.024923	0.0126296	0.0175635	0.00208724	0.388405	0.49885	0.00735952	-0.0156197	0.0303387	73.7253	254938	0.0289189	63.0313	336917	0.0187083	80.1474	186060	0.0430762	29.3382	326391	0.00898868	50.5345	251887	0.0200624	71.1456	359171	0.0198083	61.9257	349066	0.0177404	43.5732	267019	0.0163184	68.7519	392166	0.0175313	67.8481	487407	0.0139202
K01262	0.0694234	0.00916538	0.107424	0.0125765	0.00129663	0.0130392	-0.0380006	-0.0559274	-0.0200739	198.173	254938	0.0777337	261.448	336917	0.0776	124.371	186060	0.0668449	181.195	326391	0.0555148	234.551	251887	0.0931174	375.518	359171	0.104551	450.369	349066	0.129021	249.689	267019	0.0935097	424.475	392166	0.108239	565.908	487407	0.116106
K01265	0.0975256	0.00679371	0.0957776	0.00307961	0.69709	0.761288	0.00174802	-0.0101023	0.0135984	248.102	254938	0.0973183	332.738	336917	0.0987595	162.726	186060	0.0874592	347.82	326391	0.106566	234.873	251887	0.0932452	336.398	359171	0.0936594	323.525	349066	0.092683	254.382	267019	0.0952672	387.785	392166	0.098883	491.929	487407	0.100928
K01266	0.000841871	0.000300845	0.00185815	0.00029396	0.00316444	0.0235535	-0.00101628	-0.00154515	-0.000487412	1.09713	254938	0.00043035	4.05969	336917	0.00120495	1.93285	186060	0.00103883	2.26303	326391	0.000693349	4.64857	251887	0.0018455	7.09298	359171	0.00197482	6.65805	349066	0.00190739	5.55267	267019	0.0020795	4.83608	392166	0.00123317	10.2771	487407	0.00210852
K01267	0.00103085	0.000529725	0.00829086	0.00243447	0.000792003	0.00961593	-0.00726001	-0.0100553	-0.00446474	2.78089	254938	0.00109081	5.55084	336917	0.00164754	0.349318	186060	0.000187745	3.9079	326391	0.0011973	26.5547	251887	0.0105423	33.8448	359171	0.00942302	20.1895	349066	0.00578385	30.8031	267019	0.0115359	18.9559	392166	0.00483366	37.1718	487407	0.00762644
K01270	0.00215534	0.000897971	0.00402809	0.00166822	0.0735687	0.186016	-0.00187275	-0.00397156	0.000226057	6.48169	254938	0.00254245	5.89266	336917	0.00174899	6.27251	186060	0.00337123	3.129	326391	0.000958665	8.56378	251887	0.00339985	7.82741	359171	0.0021793	26.2793	349066	0.00752846	8.76938	267019	0.00328418	14.694	392166	0.00374688	19.6418	487407	0.00402986
K01271	0.000230424	0.000119464	0.000688019	0.000427786	0.0639512	0.168928	-0.000457595	-0.000951172	3.59824e-05	0.981869	254938	0.00038514	1.03517	336917	0.000307247	0.185646	186060	9.97778e-05	0.422785	326391	0.000129533	4.09747	251887	0.00162671	1.72379	359171	0.000479934	2.04438	349066	0.00058567	1.62522	267019	0.000608653	1.83953	392166	0.000469069	1.74532	487407	0.000358082
K01273	0.0201274	0.0106758	0.0210911	0.00349306	0.888117	0.918517	-0.000963682	-0.0199457	0.0180183	35.836	254938	0.0140567	68.2376	336917	0.0202535	69.3364	186060	0.0372657	29.1589	326391	0.00893373	64.7719	251887	0.0257146	85.2747	359171	0.0237421	53.1937	349066	0.0152388	61.8037	267019	0.0231458	77.3833	392166	0.0197323	92.4754	487407	0.0189729
K01277	0.000913673	0.000561448	0.00320136	0.00132197	0.0107306	0.0507174	-0.00228769	-0.00386671	-0.000708665	1.66812	254938	0.000654322	6.3067	336917	0.00187188	0.817212	186060	0.00043922	2.24969	326391	0.000689263	7.63171	251887	0.00302981	16.7772	359171	0.00467109	5.01036	349066	0.00143536	13.847	267019	0.00518578	10.4102	392166	0.00265455	10.8769	487407	0.00223157
K01278	0.0171196	0.00769406	0.0358052	0.00108007	0.0237956	0.0842458	-0.0186856	-0.0327214	-0.00464973	27.663	254938	0.0108509	69.7939	336917	0.0207155	52.0393	186060	0.0279691	29.1896	326391	0.00894314	91.6308	251887	0.0363777	131.92	359171	0.036729	118.853	349066	0.0340487	93.6222	267019	0.035062	138.793	392166	0.0353913	181.426	487407	0.0372227
K01281	0.00115578	0.000597593	0.00253233	0.00164154	0.134172	0.282294	-0.00137655	-0.00330072	0.000547605	1.38334	254938	0.000542616	6.90385	336917	0.00204912	2.50008	186060	0.0013437	2.24451	326391	0.000687674	10.5214	251887	0.00417704	6.20626	359171	0.00172794	0.85254	349066	0.000244234	13.3367	267019	0.00499466	5.16498	392166	0.00131704	13.3212	487407	0.00273308
K01283	0.000877705	0.000118137	0.00294482	0.00132407	0.0171509	0.067552	-0.00206712	-0.00358755	-0.000546684	2.34312	254938	0.000919093	3.39981	336917	0.0010091	1.27752	186060	0.000686619	2.92451	326391	0.000896013	13.5	251887	0.00535955	6.56954	359171	0.00182908	4.274	349066	0.00122441	7.28444	267019	0.00272806	11.4621	392166	0.00292277	17.5713	487407	0.00360505
K01284	0.0215443	0.0121887	0.0361512	0.00729222	0.127661	0.272934	-0.0146069	-0.035548	0.00633415	44.2361	254938	0.0173517	60.2444	336917	0.0178811	77.7505	186060	0.0417879	29.8858	326391	0.00915644	118.813	251887	0.0471691	125.74	359171	0.0350084	151.852	349066	0.0435024	90.7381	267019	0.0339819	98.5907	392166	0.0251401	156.484	487407	0.0321054
K01286	0.0116957	0.00653023	0.00637267	0.00213047	0.254785	0.416789	0.005323	-0.00628981	0.0169358	26.0187	254938	0.0102059	34.0825	336917	0.010116	41.3178	186060	0.0222068	13.8848	326391	0.00425405	23.0291	251887	0.00914264	28.481	359171	0.00792964	19.911	349066	0.00570407	21.3839	267019	0.00800837	14.6752	392166	0.00374208	18.079	487407	0.00370921
[truncated: 5,876 more rows]
