# Supplementary material for: Trophic Status Is Associated With Community Structure and Metabolic Potential of Planktonic Microbiota in Plateau Lakes
Source: Front Microbiol. 2019 Nov 7;10:2560. doi: 10.3389/fmicb.2019.02560 (PMC6853845; doi:10.3389/fmicb.2019.02560)
Supplement: Supplementary file 7 [file Table_6.XLSX]

## Sheet: Table S6
Table S6. The potential flux for several steps of the carbon(C), nitrogen(N) and sulfur(S) cycle across samples. The diffencece metabolic potential between groups was evaluated by Wilcoxon test.
Cycle	DCL-1	DCL-2	XYL-1	XYL-2	EL-1	EL-2	FXL-1	FXL-2	LGL-1	LGL-2	Group I mean	Group I median	Group II mean	Group II median	P-values
C-Aerobic Carbon Fixation	0.2129	0.22826	0.141104	0.228519	0.0452279	0.0748921	0.0235349	0.0640796	0.0295449	0.0483704	0.202696	0.22058	0.0476083	0.0467991	0.00952381
C-Aerobic Respiration	0.346453	0.419895	0.494002	0.413093	0.576376	0.589431	0.714165	0.573569	0.656323	0.657654	0.418361	0.416494	0.62792	0.622877	0.00952381
C-Anaerobic Carbon Fixation	0.0365506	0.0514819	0.086423	0.0263644	0.075561	0.0781324	0.0559241	0.0674698	0.0543701	0.0507427	0.050205	0.0440163	0.0637	0.061697	0.352381
C-CO Oxidation	0.079584	0.0612672	0.154725	0.0588302	0.249112	0.238474	0.201885	0.26055	0.245828	0.23049	0.0886016	0.0704256	0.237723	0.242151	0.00952381
C-Fermentation	0.32428	0.239085	0.123746	0.273194	0.0537233	0.0190703	0.00449044	0.0343313	0.0139333	0.0127429	0.240076	0.25614	0.0230486	0.0165018	0.00952381
C-Methanogenesis	0.000231406	1.07387e-05	0	0	0	0	0	0	0	0	6.05362e-05	5.36935e-06	0	0	0.0942099
N-Ammonification	0.00366404	0.00106962	0.00369144	0.00649886	0.00477573	0.00138834	0.000358359	0.0125635	0.000384199	0.00016947	0.00373099	0.00367774	0.00327327	0.000886269	0.47619
N-Anammox(SRAO)	0.000267957	0.00222043	0.00040268	0.000697349	6.54075e-05	0.000723397	0	0	0	0	0.000897104	0.000550014	0.000131467	0	0.0615184
N-Denitrification	0.0145242	0.0383932	0.0135129	0.00134194	0.00498063	0.00115738	0.0019478	0.00189068	0.00155351	0.000391577	0.0169431	0.0140186	0.00198693	0.0017221	0.114286
N-Nitrate reduction	0.00149188	0.000645638	0.00675278	0.000108519	0.00530269	0.0050442	0.00524651	0.010899	0.00239899	0.00127934	0.0022497	0.00106876	0.00502845	0.00514535	0.257143
N-Nitrate reduction + Nitrite oxidation	0.0231553	0.0131912	0.0500761	0.00749407	0.0335644	0.0102981	0.0170065	0.0168274	0.013909	0.00613586	0.0234792	0.0181732	0.0162902	0.0153682	0.761905
N-Nitrification	0.00118892	0.00589831	0.000836019	0.00281564	0.00872331	0.00481412	1.42456e-05	0.000810959	0.000124629	7.20967e-05	0.00268472	0.00200228	0.00242656	0.000467794	0.352381
N-Nitrogen Assimilation	0.704684	0.621048	0.630278	0.653941	0.677587	0.672338	0.689966	0.675669	0.777237	0.75919	0.652488	0.642109	0.708665	0.683777	0.114286
N-Nitrogen Fixation	0.00380386	0.000846459	0.00799403	0.000238563	0.0148417	0.0284964	0.00197466	0.00464566	0.00169493	0.000970899	0.00322073	0.00232516	0.0087707	0.00331016	0.352381
N-Nitrogen Mineralization	0.24722	0.316687	0.286456	0.326864	0.250159	0.275741	0.283486	0.276694	0.202698	0.23179	0.294307	0.301572	0.253428	0.26295	0.114286
S-Assimilatory sulfate reduction	0.223952	0.264223	0.216021	0.178866	0.416213	0.35742	0.32813	0.354646	0.276991	0.305164	0.220766	0.219987	0.339761	0.341388	0.00952381
S-Dissimilatory sulfate reduction	0.00760657	0.00144811	0.00120076	3.74906e-05	0.0107163	0.000751294	0.000495603	0.00290366	0.00414725	5.65987e-05	0.00257323	0.00132443	0.00317846	0.00182748	0.914286
S-Polysulfide reduction	0.00125955	0.000321754	0	0	0.00321902	0.00126249	0	0.00263555	0	0	0.000395326	0.000160877	0.00118618	0.000631247	0.569646
S-Sulfide oxidation	0.00760657	0.00144811	0.00120076	3.74906e-05	0.0107163	0.000751294	0.000495603	0.00290366	0.00414725	5.65987e-05	0.00257323	0.00132443	0.00317846	0.00182748	0.914286
S-Sulfur Mineralization	0.759575	0.732559	0.781577	0.821059	0.559135	0.639815	0.670879	0.636911	0.714715	0.694722	0.773693	0.770576	0.652696	0.655347	0.00952381
